# Supplementary material for: Whole genome mapping and identification of single nucleotide polymorphisms of four Bangladeshi individuals and their functional significance
Source: BMC Res Notes. 2021 Mar 20;14:105. doi: 10.1186/s13104-021-05514-x (PMC7981821; doi:10.1186/s13104-021-05514-x)
Supplement: Supplementary file 1 — Additional file 1: Table S1. Sequencing related statistics for all four samples; including number of reads, number of mapped reads, number of unmapped reads, etc. [file 13104_2021_5514_MOESM1_ESM.xlsx]

## Sheet: Sheet1
Map/Align Matrics	S1	S6	S19	S21
Mapped reads	1352296695	1458914059	1382872362	1019900760
Unmapped reads	30575667	33170685	30575667	23328483
Total bases	205560893165	222180102216	136766040243	151844369535
Q30 bases	189237645518	204197727397	189237645518	139727195073
Total alignments	1387640908	1498505945	1387640908	1023927992
Read length (bp)	148.65	148.91	148.65	148.88
Average sequenced coverage (X)	63.89	69.06	63.89	47.2
SNPs	4273826	4330080	4266934	4259353
Insertions (Hom)	160092	159841	162497	165995
Insertions (Het)	324104	329500	314248	311794
Deletions (Hom)	159735	159239	162067	165404
Deletions (Het)	335161	339509	337588	332071
Indels (Het)	28343	28715	27262	26951
Heterozygous	3322810	3384720	3295612	3263133
Homozygous	1958451	1962164	1974984	1998435
