# Supplementary material for: Whole genome mapping and identification of single nucleotide polymorphisms of four Bangladeshi individuals and their functional significance
Source: BMC Res Notes. 2021 Mar 20;14:105. doi: 10.1186/s13104-021-05514-x (PMC7981821; doi:10.1186/s13104-021-05514-x)
Supplement: Supplementary file 4 — Additional file 4. Supplementary file 1: 1.exonic_variant_function, Supplementary File 2: 6.exonic_variant_function, Supplementary File 3: 19.exonic_variant_function, Supplementary File 4: 21.exonic_variant_function. Full list of exonic variants for each sample, along with associated statistics for each variant (1-Sample 1, 2-Sample 6, 3-Sample 19, 4-Sample 21). [file 13104_2021_5514_MOESM4_ESM.zip]

Archive with 4 entries (4 files):
- Supplementary File 1A-1.xlsx
- Supplementary File 1B-6.xlsx
- Supplementary File 1C-19.xlsx
- Supplementary File 1D-21.exonic_variant_function6.xlsx
