# Supplementary material for: Whole genome mapping and identification of single nucleotide polymorphisms of four Bangladeshi individuals and their functional significance
Source: BMC Res Notes. 2021 Mar 20;14:105. doi: 10.1186/s13104-021-05514-x (PMC7981821; doi:10.1186/s13104-021-05514-x)
Supplement: Supplementary file 5 — Additional file 5: Table S2A-2D: Functions most likely to be effected by the genes which contained variants (2A-Sample 1, 2B-Sample 6, 2C-Sample 19, 2D-Sample 21). [file 13104_2021_5514_MOESM5_ESM.zip]

Archive with 4 entries (4 files):
- Supplementary Table 2A-Gene_Ontology_Bengali_S1.csv
- Supplementary Table 2B-Gene_Ontology_Bengali_S6.csv
- Supplementary Table 2C-Gene_Ontology_Bengali_S19.csv
- Supplementary Table 2D-Gene_Ontology_Bengali_S21.csv
