# Supplementary material for: Whole genome mapping and identification of single nucleotide polymorphisms of four Bangladeshi individuals and their functional significance
Source: BMC Res Notes. 2021 Mar 20;14:105. doi: 10.1186/s13104-021-05514-x (PMC7981821; doi:10.1186/s13104-021-05514-x)
Supplement: Supplementary file 5 — Additional file 5: Table S2A-2D: Functions most likely to be effected by the genes which contained variants (2A-Sample 1, 2B-Sample 6, 2C-Sample 19, 2D-Sample 21). [file 13104_2021_5514_MOESM5_ESM.zip › Supplementary Table 2B-Gene_Ontology_Bengali_S6.csv]

Category	Term	RT	Count	%	P-Value	Benjamini
UP_KEYWORDS	Glycoprotein	RT	183	20.9	1.70E-09	6.20E-07
UP_SEQ_FEATURE	glycosylation site:N-linked (GlcNAc...)	RT	172	19.6	1.20E-09	1.90E-06
UP_SEQ_FEATURE	signal peptide	RT	138	15.7	5.00E-08	4.10E-05
KEGG_PATHWAY	Neuroactive ligand-receptor interaction	RT	22	2.5	3.90E-06	8.50E-04
GOTERM_CC_DIRECT	integral component of plasma membrane	RT	68	7.8	3.60E-06	1.20E-03
UP_KEYWORDS	Disulfide bond	RT	132	15.1	1.10E-05	1.30E-03
UP_KEYWORDS	Cell adhesion	RT	31	3.5	1.70E-05	1.50E-03
UP_KEYWORDS	Developmental protein	RT	50	5.7	9.50E-06	1.70E-03
UP_SEQ_FEATURE	short sequence motif:PDZ-binding	RT	12	1.4	5.60E-06	3.10E-03
UP_SEQ_FEATURE	topological domain:Cytoplasmic	RT	132	15.1	7.60E-06	3.10E-03
UP_KEYWORDS	Cell junction	RT	37	4.2	7.70E-05	5.50E-03
UP_KEYWORDS	Signal	RT	148	16.9	1.40E-04	6.10E-03
UP_KEYWORDS	Transmembrane	RT	192	21.9	1.10E-04	6.80E-03
UP_KEYWORDS	Transmembrane helix	RT	191	21.8	1.40E-04	7.00E-03
UP_SEQ_FEATURE	disulfide bond	RT	112	12.8	4.00E-05	1.30E-02
GOTERM_BP_DIRECT	positive regulation of synapse assembly	RT	11	1.3	6.00E-06	1.40E-02
UP_KEYWORDS	Cleavage on pair of basic residues	RT	20	2.3	4.00E-04	1.60E-02
UP_KEYWORDS	Neurogenesis	RT	18	2.1	4.50E-04	1.60E-02
UP_SEQ_FEATURE	topological domain:Extracellular	RT	107	12.2	6.20E-05	1.70E-02
GOTERM_CC_DIRECT	synapse	RT	16	1.8	1.10E-04	1.90E-02
UP_SEQ_FEATURE	compositionally biased region:Cys-rich	RT	15	1.7	8.90E-05	2.10E-02
UP_KEYWORDS	Synapse	RT	22	2.5	7.00E-04	2.20E-02
UP_KEYWORDS	Secreted	RT	77	8.8	7.30E-04	2.20E-02
KEGG_PATHWAY	Glycosaminoglycan biosynthesis - heparan sulfate / heparin	RT	6	0.7	2.50E-04	2.70E-02
UP_KEYWORDS	Cell membrane	RT	113	12.9	1.20E-03	2.80E-02
UP_KEYWORDS	Potassium transport	RT	11	1.3	1.10E-03	2.90E-02
UP_KEYWORDS	Postsynaptic cell membrane	RT	14	1.6	1.10E-03	3.00E-02
UP_KEYWORDS	Calcium	RT	40	4.6	1.50E-03	3.00E-02
UP_KEYWORDS	Membrane	RT	236	26.9	1.50E-03	3.20E-02
UP_SEQ_FEATURE	domain:TSP type-1 1	RT	8	0.9	1.70E-04	3.40E-02
UP_SEQ_FEATURE	domain:TSP type-1 2	RT	8	0.9	1.70E-04	3.40E-02
UP_KEYWORDS	Ion channel	RT	21	2.4	1.80E-03	3.50E-02
UP_KEYWORDS	EGF-like domain	RT	16	1.8	2.00E-03	3.70E-02
UP_SEQ_FEATURE	domain:Fibronectin type-III 1	RT	13	1.5	2.40E-04	3.80E-02
UP_SEQ_FEATURE	domain:Fibronectin type-III 2	RT	13	1.5	2.20E-04	4.00E-02
UP_KEYWORDS	Differentiation	RT	32	3.6	2.30E-03	4.00E-02
UP_KEYWORDS	Potassium	RT	11	1.3	2.50E-03	4.20E-02
UP_SEQ_FEATURE	region of interest:Spacer	RT	6	0.7	3.60E-04	5.20E-02
GOTERM_CC_DIRECT	integral component of membrane	RT	172	19.6	7.00E-04	5.80E-02
GOTERM_CC_DIRECT	postsynaptic membrane	RT	16	1.8	6.00E-04	6.50E-02
UP_KEYWORDS	Extracellular matrix	RT	16	1.8	4.30E-03	6.80E-02
INTERPRO	Immunoglobulin I-set	RT	14	1.6	8.90E-05	7.70E-02
KEGG_PATHWAY	Axon guidance	RT	11	1.3	1.10E-03	7.80E-02
UP_SEQ_FEATURE	transmembrane region	RT	168	19.2	6.60E-04	8.60E-02
PIR_SUPERFAMILY	tyrosine-protein kinase, ephrin receptor type	RT	4	0.5	3.50E-03	1.20E-01
GOTERM_CC_DIRECT	cell surface	RT	27	3.1	3.20E-03	1.30E-01
GOTERM_CC_DIRECT	plasma membrane	RT	137	15.6	3.80E-03	1.30E-01
UP_KEYWORDS	Growth factor	RT	10	1.1	8.90E-03	1.30E-01
INTERPRO	Leucine-rich repeat-containing N-terminal	RT	8	0.9	5.00E-04	1.40E-01
GOTERM_CC_DIRECT	axon	RT	15	1.7	2.80E-03	1.40E-01
GOTERM_CC_DIRECT	cell junction	RT	24	2.7	3.20E-03	1.40E-01
INTERPRO	Fibronectin, type III	RT	16	1.8	3.80E-04	1.60E-01
UP_KEYWORDS	Homeobox	RT	15	1.7	1.20E-02	1.60E-01
UP_KEYWORDS	Activator	RT	29	3.3	1.20E-02	1.60E-01
UP_SEQ_FEATURE	domain:TSP type-1 4	RT	6	0.7	1.40E-03	1.70E-01
GOTERM_CC_DIRECT	NMDA selective glutamate receptor complex	RT	4	0.5	2.70E-03	1.70E-01
UP_SEQ_FEATURE	DNA-binding region:Homeobox; TALE-type	RT	5	0.6	1.70E-03	1.80E-01
UP_KEYWORDS	Potassium channel	RT	7	0.8	1.40E-02	1.80E-01
GOTERM_BP_DIRECT	negative regulation of cell proliferation	RT	25	2.9	2.20E-04	2.30E-01
INTERPRO	Homeobox KN domain	RT	5	0.6	2.00E-03	2.30E-01
UP_KEYWORDS	Polymorphism	RT	348	39.7	1.90E-02	2.30E-01
UP_KEYWORDS	Voltage-gated channel	RT	10	1.1	2.00E-02	2.30E-01
INTERPRO	Thrombospondin, type 1 repeat	RT	8	0.9	1.50E-03	2.40E-01
INTERPRO	Sulfotransferase domain	RT	6	0.7	1.80E-03	2.40E-01
UP_KEYWORDS	Signal-anchor	RT	21	2.4	2.20E-02	2.40E-01
UP_SEQ_FEATURE	repeat:LRR 7	RT	13	1.5	2.60E-03	2.50E-01
UP_SEQ_FEATURE	domain:TSP type-1 3	RT	6	0.7	2.80E-03	2.50E-01
INTERPRO	Cadherin, cytoplasmic domain	RT	5	0.6	2.80E-03	2.50E-01
INTERPRO	Leucine-rich repeat, typical subtype	RT	13	1.5	2.60E-03	2.60E-01
UP_SEQ_FEATURE	repeat:LRR 9	RT	11	1.3	3.10E-03	2.60E-01
INTERPRO	Peptidase M12B, ADAM-TS	RT	5	0.6	3.30E-03	2.60E-01
INTERPRO	ADAM-TS Spacer 1	RT	5	0.6	3.30E-03	2.60E-01
KEGG_PATHWAY	Rap1 signaling pathway	RT	13	1.5	5.70E-03	2.60E-01
SMART	LRRNT	RT	8	0.9	1.40E-03	2.70E-01
INTERPRO	Peptidase M12B, propeptide	RT	6	0.7	3.80E-03	2.70E-01
INTERPRO	Peptidase M12B, ADAM/reprolysin	RT	6	0.7	3.80E-03	2.70E-01
SMART	LRRCT	RT	9	1	4.40E-03	2.80E-01
KEGG_PATHWAY	Signaling pathways regulating pluripotency of stem cells	RT	10	1.1	7.70E-03	2.80E-01
GOTERM_MF_DIRECT	[heparan sulfate]-glucosamine 3-sulfotransferase 1 activity	RT	4	0.5	5.70E-04	2.90E-01
INTERPRO	Cysteine-rich flanking region, C-terminal	RT	9	1	1.50E-03	2.90E-01
UP_SEQ_FEATURE	repeat:LRR 10	RT	10	1.1	3.80E-03	2.90E-01
GOTERM_CC_DIRECT	dendritic shaft	RT	5	0.6	1.00E-02	2.90E-01
GOTERM_CC_DIRECT	postsynaptic density	RT	12	1.4	1.10E-02	2.90E-01
INTERPRO	Immunoglobulin E-set	RT	9	1	7.20E-03	3.00E-01
INTERPRO	Metallopeptidase, catalytic domain	RT	8	0.9	5.40E-03	3.10E-01
INTERPRO	Galactose-binding domain-like	RT	8	0.9	5.70E-03	3.10E-01
INTERPRO	Catenin binding domain	RT	5	0.6	6.60E-03	3.10E-01
INTERPRO	Ion transport domain	RT	9	1	6.80E-03	3.10E-01
INTERPRO	Homeodomain	RT	15	1.7	7.80E-03	3.10E-01
INTERPRO	Epidermal growth factor-like domain	RT	14	1.6	8.10E-03	3.10E-01
GOTERM_MF_DIRECT	ephrin receptor activity	RT	4	0.5	2.50E-03	3.20E-01
INTERPRO	Immunoglobulin subtype 2	RT	15	1.7	6.40E-03	3.20E-01
SMART	EPH_lbd	RT	4	0.5	8.60E-03	3.20E-01
SMART	LRR_TYP	RT	13	1.5	1.00E-02	3.20E-01
GOTERM_MF_DIRECT	voltage-gated potassium channel activity	RT	7	0.8	3.90E-03	3.30E-01
INTERPRO	Tyrosine-protein kinase, ephrin receptor	RT	4	0.5	5.30E-03	3.30E-01
INTERPRO	Tyrosine-protein kinase, receptor class V, conserved site	RT	4	0.5	5.30E-03	3.30E-01
INTERPRO	Ephrin receptor ligand binding domain	RT	4	0.5	5.30E-03	3.30E-01
INTERPRO	Thyroglobulin type-1	RT	4	0.5	9.30E-03	3.30E-01
UP_SEQ_FEATURE	domain:Peptidase M12B	RT	6	0.7	4.90E-03	3.40E-01
INTERPRO	Cadherin conserved site	RT	9	1	9.90E-03	3.40E-01
SMART	SM01381	RT	10	1.1	1.30E-02	3.40E-01
SMART	TY	RT	4	0.5	1.50E-02	3.40E-01
SMART	FN3	RT	12	1.4	7.60E-03	3.50E-01
INTERPRO	Zinc finger, ZZ-type	RT	4	0.5	1.10E-02	3.50E-01
INTERPRO	Glutamate receptor, L-glutamate/glycine-binding	RT	4	0.5	1.10E-02	3.50E-01
INTERPRO	Ionotropic glutamate receptor	RT	4	0.5	1.10E-02	3.50E-01
INTERPRO	NMDA receptor	RT	4	0.5	1.10E-02	3.50E-01
GOTERM_MF_DIRECT	calcium ion binding	RT	33	3.8	2.20E-03	3.60E-01
GOTERM_MF_DIRECT	transcriptional activator activity, RNA polymerase II core promoter proximal region sequence-specific binding	RT	15	1.7	3.60E-03	3.60E-01
UP_SEQ_FEATURE	domain:Disintegrin	RT	6	0.7	5.40E-03	3.60E-01
SMART	SM00918	RT	4	0.5	1.80E-02	3.60E-01
SMART	PBPe	RT	4	0.5	1.80E-02	3.60E-01
SMART	TSP1	RT	8	0.9	4.10E-03	3.70E-01
GOTERM_MF_DIRECT	neuropeptide binding	RT	5	0.6	1.60E-03	3.80E-01
UP_SEQ_FEATURE	repeat:LRR 8	RT	11	1.3	6.20E-03	3.80E-01
INTERPRO	Cadherin	RT	9	1	1.30E-02	3.80E-01
INTERPRO	GPCR, family 2, secretin-like, conserved site	RT	5	0.6	1.30E-02	3.80E-01
INTERPRO	Cadherin-like	RT	9	1	1.40E-02	3.80E-01
SMART	KAZAL	RT	5	0.6	2.10E-02	3.80E-01
COG_ONTOLOGY	Cell division and chromosome partitioning	RT	8	0.9	3.60E-02	3.80E-01
UP_SEQ_FEATURE	nucleotide phosphate-binding region:PAPS and substrate	RT	3	0.3	6.70E-03	3.90E-01
UP_SEQ_FEATURE	domain:Cadherin 5	RT	9	1	6.80E-03	3.90E-01
INTERPRO	CUB domain	RT	6	0.7	1.40E-02	3.90E-01
UP_KEYWORDS	Ion transport	RT	26	3	4.10E-02	3.90E-01
UP_KEYWORDS	Leucine-rich repeat	RT	15	1.7	4.20E-02	3.90E-01
GOTERM_CC_DIRECT	extrinsic component of external side of plasma membrane	RT	3	0.3	1.80E-02	4.00E-01
GOTERM_CC_DIRECT	slit diaphragm	RT	3	0.3	1.80E-02	4.00E-01
SMART	FA58C	RT	4	0.5	2.70E-02	4.00E-01
SMART	CA	RT	9	1	3.00E-02	4.00E-01
GOTERM_BP_DIRECT	cell adhesion	RT	25	2.9	1.80E-03	4.10E-01
INTERPRO	EGF-like, conserved site	RT	12	1.4	1.60E-02	4.10E-01
SMART	HOX	RT	15	1.7	2.60E-02	4.20E-01
SMART	IGc2	RT	15	1.7	2.60E-02	4.20E-01
GOTERM_BP_DIRECT	cell-cell signaling	RT	17	1.9	1.60E-03	4.30E-01
GOTERM_CC_DIRECT	sarcolemma	RT	7	0.8	2.70E-02	4.30E-01
UP_KEYWORDS	Glycosyltransferase	RT	12	1.4	5.40E-02	4.30E-01
GOTERM_BP_DIRECT	outflow tract morphogenesis	RT	7	0.8	1.40E-03	4.40E-01
UP_KEYWORDS	Metalloprotease	RT	9	1	5.30E-02	4.40E-01
UP_KEYWORDS	Receptor	RT	56	6.4	5.40E-02	4.40E-01
GOTERM_CC_DIRECT	neuron projection	RT	13	1.5	2.70E-02	4.50E-01
GOTERM_CC_DIRECT	proteinaceous extracellular matrix	RT	14	1.6	2.90E-02	4.50E-01
UP_KEYWORDS	DNA-binding	RT	68	7.8	5.10E-02	4.50E-01
GOTERM_MF_DIRECT	PDZ domain binding	RT	8	0.9	7.10E-03	4.60E-01
UP_SEQ_FEATURE	compositionally biased region:Poly-Pro	RT	21	2.4	9.00E-03	4.60E-01
UP_SEQ_FEATURE	repeat:LRR 6	RT	13	1.5	1.00E-02	4.60E-01
GOTERM_CC_DIRECT	intercalated disc	RT	5	0.6	3.20E-02	4.60E-01
GOTERM_BP_DIRECT	positive regulation of transcription from RNA polymerase II promoter	RT	44	5	1.30E-03	4.70E-01
UP_SEQ_FEATURE	zinc finger region:ZZ-type	RT	4	0.5	9.60E-03	4.70E-01
UP_SEQ_FEATURE	domain:Cadherin 4	RT	9	1	1.00E-02	4.70E-01
UP_SEQ_FEATURE	domain:Cadherin 3	RT	9	1	1.00E-02	4.70E-01
GOTERM_CC_DIRECT	perikaryon	RT	8	0.9	2.40E-02	4.70E-01
GOTERM_MF_DIRECT	RNA polymerase II regulatory region sequence-specific DNA binding	RT	13	1.5	8.40E-03	4.80E-01
INTERPRO	Adrenergic receptor	RT	3	0.3	2.20E-02	4.80E-01
INTERPRO	Paraneoplastic encephalomyelitis antigen	RT	3	0.3	2.20E-02	4.80E-01
GOTERM_CC_DIRECT	extracellular space	RT	49	5.6	2.70E-02	4.80E-01
UP_SEQ_FEATURE	domain:Cadherin 1	RT	9	1	1.20E-02	4.90E-01
UP_SEQ_FEATURE	domain:Cadherin 2	RT	9	1	1.20E-02	4.90E-01
INTERPRO	GPCR, family 2-like	RT	6	0.7	2.20E-02	4.90E-01
GOTERM_CC_DIRECT	extracellular region	RT	56	6.4	3.70E-02	4.90E-01
UP_SEQ_FEATURE	repeat:LRR 1	RT	17	1.9	1.20E-02	5.00E-01
UP_SEQ_FEATURE	repeat:LRR 2	RT	17	1.9	1.20E-02	5.00E-01
INTERPRO	Leucine-rich repeat	RT	14	1.6	2.20E-02	5.00E-01
GOTERM_CC_DIRECT	endosome	RT	12	1.4	4.10E-02	5.00E-01
SMART	HormR	RT	4	0.5	4.20E-02	5.00E-01
SMART	SM01411	RT	4	0.5	4.20E-02	5.00E-01
GOTERM_CC_DIRECT	cell-cell junction	RT	10	1.1	4.30E-02	5.00E-01
GOTERM_CC_DIRECT	adherens junction	RT	5	0.6	4.50E-02	5.00E-01
UP_KEYWORDS	Actin-binding	RT	13	1.5	6.70E-02	5.00E-01
UP_SEQ_FEATURE	domain:CUB 4	RT	3	0.3	1.30E-02	5.10E-01
UP_SEQ_FEATURE	domain:CUB 5	RT	3	0.3	1.30E-02	5.10E-01
UP_KEYWORDS	Transcription regulation	RT	75	8.6	7.00E-02	5.10E-01
GOTERM_MF_DIRECT	extracellular-glutamate-gated ion channel activity	RT	4	0.5	1.10E-02	5.20E-01
GOTERM_MF_DIRECT	RNA polymerase II core promoter proximal region sequence-specific DNA binding	RT	18	2.1	1.20E-02	5.20E-01
GOTERM_MF_DIRECT	GPI-linked ephrin receptor activity	RT	3	0.3	1.30E-02	5.20E-01
GOTERM_BP_DIRECT	negative regulation of transcription from RNA polymerase II promoter	RT	35	4	1.30E-03	5.30E-01
GOTERM_BP_DIRECT	positive regulation of neuron projection development	RT	9	1	2.90E-03	5.30E-01
GOTERM_MF_DIRECT	NMDA glutamate receptor activity	RT	3	0.3	1.70E-02	5.30E-01
GOTERM_MF_DIRECT	RNA polymerase II transcription coactivator activity	RT	5	0.6	1.50E-02	5.40E-01
GOTERM_MF_DIRECT	sulfotransferase activity	RT	5	0.6	1.50E-02	5.40E-01
INTERPRO	Tyrosine-protein kinase ephrin type A/B receptor-like	RT	4	0.5	2.70E-02	5.40E-01
INTERPRO	Coagulation factor 5/8 C-terminal type domain	RT	4	0.5	2.70E-02	5.40E-01
GOTERM_MF_DIRECT	RNA polymerase II activating transcription factor binding	RT	5	0.6	1.70E-02	5.50E-01
GOTERM_CC_DIRECT	dendritic spine	RT	7	0.8	5.20E-02	5.50E-01
KEGG_PATHWAY	Glutamatergic synapse	RT	8	0.9	2.20E-02	5.60E-01
PIR_SUPERFAMILY	alpha-1,2 glucosyltransferase ALG10	RT	2	0.2	4.60E-02	5.70E-01
UP_KEYWORDS	Transcription	RT	76	8.7	8.50E-02	5.70E-01
GOTERM_BP_DIRECT	embryonic digit morphogenesis	RT	7	0.8	4.00E-03	5.80E-01
UP_KEYWORDS	Corneal dystrophy	RT	3	0.3	9.10E-02	5.80E-01
UP_KEYWORDS	Autism spectrum disorder	RT	4	0.5	9.10E-02	5.80E-01
UP_SEQ_FEATURE	short sequence motif:Selectivity filter	RT	6	0.7	1.70E-02	5.90E-01
UP_SEQ_FEATURE	repeat:LRR 11	RT	8	0.9	1.80E-02	5.90E-01
GOTERM_MF_DIRECT	transmembrane-ephrin receptor activity	RT	3	0.3	2.20E-02	5.90E-01
INTERPRO	Homeodomain-like	RT	16	1.8	3.20E-02	5.90E-01
UP_KEYWORDS	Endosome	RT	19	2.2	9.70E-02	5.90E-01
UP_KEYWORDS	Sialic acid	RT	3	0.3	9.90E-02	5.90E-01
GOTERM_BP_DIRECT	positive regulation of osteoblast differentiation	RT	8	0.9	1.20E-03	6.00E-01
SMART	CUB	RT	5	0.6	6.30E-02	6.00E-01
SMART	WW	RT	5	0.6	6.70E-02	6.00E-01
GOTERM_BP_DIRECT	homophilic cell adhesion via plasma membrane adhesion molecules	RT	12	1.4	4.00E-03	6.10E-01
UP_SEQ_FEATURE	domain:EGF-like	RT	7	0.8	1.90E-02	6.10E-01
INTERPRO	RmlC-like jelly roll fold	RT	5	0.6	3.40E-02	6.10E-01
SMART	OLF	RT	3	0.3	6.10E-02	6.10E-01
UP_SEQ_FEATURE	repeat:LRR 5	RT	13	1.5	2.10E-02	6.20E-01
GOTERM_MF_DIRECT	co-receptor binding	RT	3	0.3	2.60E-02	6.20E-01
GOTERM_MF_DIRECT	metalloendopeptidase activity	RT	8	0.9	2.80E-02	6.20E-01
INTERPRO	GPCR, family 2, extracellular hormone receptor domain	RT	4	0.5	3.60E-02	6.20E-01
GOTERM_CC_DIRECT	dystrophin-associated glycoprotein complex	RT	3	0.3	6.70E-02	6.20E-01
GOTERM_CC_DIRECT	dendrite	RT	15	1.7	6.80E-02	6.20E-01
KEGG_PATHWAY	N-Glycan biosynthesis	RT	5	0.6	3.20E-02	6.30E-01
SMART	GPS	RT	4	0.5	7.80E-02	6.30E-01
GOTERM_MF_DIRECT	growth factor activity	RT	10	1.1	2.60E-02	6.40E-01
GOTERM_MF_DIRECT	peptide hormone binding	RT	4	0.5	3.20E-02	6.50E-01
GOTERM_CC_DIRECT	insulin-like growth factor binding protein complex	RT	2	0.2	7.80E-02	6.50E-01
GOTERM_CC_DIRECT	T-tubule	RT	4	0.5	8.10E-02	6.50E-01
INTERPRO	Kazal domain	RT	5	0.6	4.20E-02	6.60E-01
INTERPRO	GPCR, family 2, secretin-like	RT	5	0.6	4.20E-02	6.60E-01
GOTERM_CC_DIRECT	presynaptic membrane	RT	5	0.6	8.50E-02	6.60E-01
SMART	ZnF_ZZ	RT	3	0.3	8.80E-02	6.60E-01
GOTERM_BP_DIRECT	negative regulation of smooth muscle cell proliferation	RT	5	0.6	7.40E-03	6.70E-01
UP_SEQ_FEATURE	domain:Fibronectin type-III 3	RT	7	0.8	2.40E-02	6.70E-01
GOTERM_MF_DIRECT	calcium channel activity	RT	6	0.7	3.50E-02	6.70E-01
INTERPRO	Olfactomedin-like	RT	3	0.3	4.40E-02	6.70E-01
GOTERM_BP_DIRECT	phosphatidylinositol 3-kinase signaling	RT	5	0.6	5.70E-03	6.80E-01
GOTERM_BP_DIRECT	neuropeptide signaling pathway	RT	9	1	6.20E-03	6.80E-01
GOTERM_BP_DIRECT	startle response	RT	4	0.5	7.10E-03	6.80E-01
UP_SEQ_FEATURE	domain:Fibronectin type-III 4	RT	6	0.7	2.60E-02	6.80E-01
GOTERM_BP_DIRECT	positive regulation of synaptic vesicle clustering	RT	3	0.3	7.00E-03	7.00E-01
GOTERM_BP_DIRECT	floor plate development	RT	3	0.3	7.00E-03	7.00E-01
INTERPRO	EGF-like calcium-binding, conserved site	RT	7	0.8	5.20E-02	7.00E-01
INTERPRO	WW domain	RT	5	0.6	5.00E-02	7.10E-01
INTERPRO	Alpha-1, 2 glucosyltransferase Alg10	RT	2	0.2	5.20E-02	7.10E-01
GOTERM_BP_DIRECT	heterophilic cell-cell adhesion via plasma membrane cell adhesion molecules	RT	6	0.7	1.10E-02	7.20E-01
GOTERM_BP_DIRECT	axon guidance	RT	11	1.3	1.20E-02	7.20E-01
UP_SEQ_FEATURE	repeat:LRR 16	RT	5	0.6	3.10E-02	7.20E-01
UP_SEQ_FEATURE	repeat:LRR 3	RT	15	1.7	3.10E-02	7.20E-01
UP_SEQ_FEATURE	repeat:LRR 12	RT	7	0.8	3.20E-02	7.20E-01
UP_SEQ_FEATURE	domain:CUB 3	RT	3	0.3	3.30E-02	7.20E-01
GOTERM_BP_DIRECT	regulation of ion transmembrane transport	RT	9	1	1.10E-02	7.30E-01
UP_SEQ_FEATURE	repeat:ANK 1	RT	13	1.5	3.00E-02	7.30E-01
UP_SEQ_FEATURE	repeat:ANK 2	RT	13	1.5	3.10E-02	7.30E-01
INTERPRO	EGF-type aspartate/asparagine hydroxylation site	RT	7	0.8	5.80E-02	7.30E-01
GOTERM_BP_DIRECT	positive regulation of vasoconstriction	RT	5	0.6	1.10E-02	7.40E-01
GOTERM_BP_DIRECT	negative regulation of dendritic spine development	RT	3	0.3	1.00E-02	7.50E-01
GOTERM_BP_DIRECT	positive regulation of bone mineralization	RT	5	0.6	1.40E-02	7.50E-01
INTERPRO	Homeobox, conserved site	RT	10	1.1	6.40E-02	7.50E-01
INTERPRO	Potassium channel, inwardly rectifying, Kir, cytoplasmic	RT	3	0.3	6.50E-02	7.50E-01
INTERPRO	Potassium channel, inwardly rectifying, Kir	RT	3	0.3	6.50E-02	7.50E-01
INTERPRO	OAR domain	RT	3	0.3	6.50E-02	7.50E-01
GOTERM_BP_DIRECT	telencephalon development	RT	4	0.5	1.00E-02	7.60E-01
GOTERM_BP_DIRECT	chemical synaptic transmission	RT	14	1.6	1.40E-02	7.60E-01
INTERPRO	Cyclic nucleotide-binding domain	RT	4	0.5	6.30E-02	7.60E-01
INTERPRO	Extracellular ligand-binding receptor	RT	4	0.5	6.80E-02	7.60E-01
INTERPRO	GPS domain	RT	4	0.5	6.80E-02	7.60E-01
GOTERM_BP_DIRECT	adenylate cyclase-activating adrenergic receptor signaling pathway	RT	4	0.5	1.40E-02	7.70E-01
GOTERM_MF_DIRECT	sequence-specific DNA binding	RT	21	2.4	5.20E-02	7.70E-01
INTERPRO	Laminin G domain	RT	5	0.6	7.20E-02	7.70E-01
INTERPRO	Ankyrin repeat	RT	12	1.4	7.30E-02	7.70E-01
INTERPRO	Cyclic nucleotide-binding-like	RT	4	0.5	7.70E-02	7.70E-01
GOTERM_BP_DIRECT	positive regulation of cell proliferation	RT	22	2.5	1.70E-02	7.80E-01
GOTERM_BP_DIRECT	adherens junction organization	RT	5	0.6	1.70E-02	7.80E-01
UP_SEQ_FEATURE	repeat:LRR 4	RT	13	1.5	4.00E-02	7.80E-01
UP_SEQ_FEATURE	domain:EGF-like 1	RT	8	0.9	4.10E-02	7.80E-01
UP_SEQ_FEATURE	compositionally biased region:Poly-Ala	RT	18	2.1	4.20E-02	7.80E-01
INTERPRO	GPCR, family 2, latrophilin	RT	2	0.2	7.70E-02	7.80E-01
INTERPRO	GPCR, family 2, latrophilin, C-terminal	RT	2	0.2	7.70E-02	7.80E-01
INTERPRO	Potassium channel, inwardly rectifying, Kir, N-terminal	RT	2	0.2	7.70E-02	7.80E-01
INTERPRO	Glutamate [NMDA] receptor, epsilon subunit, C-terminal	RT	2	0.2	7.70E-02	7.80E-01
INTERPRO	PLAC	RT	3	0.3	8.00E-02	7.80E-01
GOTERM_BP_DIRECT	potassium ion transmembrane transport	RT	9	1	1.70E-02	7.90E-01
GOTERM_BP_DIRECT	negative regulation of ERK1 and ERK2 cascade	RT	6	0.7	2.00E-02	7.90E-01
GOTERM_BP_DIRECT	chondrocyte differentiation	RT	5	0.6	2.10E-02	7.90E-01
GOTERM_MF_DIRECT	[heparan sulfate]-glucosamine 3-sulfotransferase 3 activity	RT	2	0.2	5.10E-02	7.90E-01
GOTERM_MF_DIRECT	ionotropic glutamate receptor activity	RT	3	0.3	5.70E-02	7.90E-01
GOTERM_BP_DIRECT	long-term synaptic potentiation	RT	5	0.6	1.90E-02	8.00E-01
GOTERM_BP_DIRECT	single organismal cell-cell adhesion	RT	8	0.9	2.00E-02	8.00E-01
UP_SEQ_FEATURE	domain:Olfactomedin-like	RT	3	0.3	4.50E-02	8.00E-01
UP_SEQ_FEATURE	repeat:LRR 15	RT	5	0.6	4.60E-02	8.00E-01
GOTERM_MF_DIRECT	actin binding	RT	13	1.5	6.10E-02	8.00E-01
UP_SEQ_FEATURE	repeat:LRR 13	RT	6	0.7	4.90E-02	8.10E-01
UP_SEQ_FEATURE	repeat:ANK 3	RT	11	1.3	5.00E-02	8.10E-01
INTERPRO	Ankyrin repeat-containing domain	RT	12	1.4	9.00E-02	8.10E-01
INTERPRO	Winged helix-turn-helix DNA-binding domain	RT	11	1.3	9.00E-02	8.10E-01
UP_SEQ_FEATURE	short sequence motif:OAR	RT	3	0.3	5.20E-02	8.20E-01
UP_SEQ_FEATURE	chain:Protein FRG1B	RT	2	0.2	5.20E-02	8.20E-01
UP_SEQ_FEATURE	region of interest:DACHbox-C	RT	2	0.2	5.20E-02	8.20E-01
UP_SEQ_FEATURE	region of interest:DACHbox-N	RT	2	0.2	5.20E-02	8.20E-01
UP_SEQ_FEATURE	domain:Ig-like C2-type 3	RT	8	0.9	5.40E-02	8.20E-01
KEGG_PATHWAY	Pathways in cancer	RT	16	1.8	6.10E-02	8.20E-01
GOTERM_MF_DIRECT	transcriptional repressor activity, RNA polymerase II transcription regulatory region sequence-specific binding	RT	5	0.6	6.70E-02	8.20E-01
GOTERM_BP_DIRECT	transcription from RNA polymerase II promoter	RT	23	2.6	2.40E-02	8.30E-01
UP_SEQ_FEATURE	nucleotide phosphate-binding region:cNMP	RT	3	0.3	5.90E-02	8.30E-01
UP_SEQ_FEATURE	site:Role in the control of polyamine-mediated channel gating and in the blocking by intracellular magnesium	RT	3	0.3	5.90E-02	8.30E-01
UP_SEQ_FEATURE	lipid moiety-binding region:S-palmitoyl cysteine	RT	10	1.1	5.90E-02	8.30E-01
GOTERM_BP_DIRECT	glycosaminoglycan biosynthetic process	RT	5	0.6	2.70E-02	8.40E-01
UP_SEQ_FEATURE	domain:Ig-like C2-type 5	RT	5	0.6	5.80E-02	8.40E-01
GOTERM_MF_DIRECT	glycosaminoglycan binding	RT	3	0.3	7.90E-02	8.40E-01
KEGG_PATHWAY	HIF-1 signaling pathway	RT	6	0.7	8.90E-02	8.40E-01
KEGG_PATHWAY	cGMP-PKG signaling pathway	RT	8	0.9	9.60E-02	8.40E-01
GOTERM_BP_DIRECT	ionotropic glutamate receptor signaling pathway	RT	4	0.5	2.60E-02	8.50E-01
GOTERM_BP_DIRECT	hepatocyte differentiation	RT	3	0.3	2.90E-02	8.50E-01
GOTERM_BP_DIRECT	glomerular visceral epithelial cell development	RT	3	0.3	2.90E-02	8.50E-01
GOTERM_BP_DIRECT	sensory perception of sound	RT	9	1	2.90E-02	8.50E-01
UP_SEQ_FEATURE	metal ion-binding site:Zinc; in inhibited form	RT	4	0.5	6.50E-02	8.50E-01
UP_SEQ_FEATURE	region of interest:H5 (pore-forming helix)	RT	3	0.3	6.60E-02	8.50E-01
UP_SEQ_FEATURE	domain:KH	RT	3	0.3	6.60E-02	8.50E-01
KEGG_PATHWAY	Nicotine addiction	RT	4	0.5	7.50E-02	8.50E-01
GOTERM_MF_DIRECT	alpha1-adrenergic receptor activity	RT	2	0.2	7.60E-02	8.50E-01
GOTERM_MF_DIRECT	beta-1 adrenergic receptor binding	RT	2	0.2	7.60E-02	8.50E-01
GOTERM_MF_DIRECT	brain-derived neurotrophic factor binding	RT	2	0.2	7.60E-02	8.50E-01
KEGG_PATHWAY	Arrhythmogenic right ventricular cardiomyopathy (ARVC)	RT	5	0.6	8.30E-02	8.50E-01
GOTERM_MF_DIRECT	transcription factor activity, sequence-specific DNA binding	RT	33	3.8	9.10E-02	8.50E-01
GOTERM_MF_DIRECT	inward rectifier potassium channel activity	RT	3	0.3	9.40E-02	8.50E-01
GOTERM_MF_DIRECT	protein dimerization activity	RT	8	0.9	9.70E-02	8.50E-01
UP_SEQ_FEATURE	repeat:LRR 17	RT	4	0.5	6.90E-02	8.60E-01
UP_SEQ_FEATURE	domain:GPS	RT	4	0.5	6.90E-02	8.60E-01
UP_SEQ_FEATURE	domain:CUB 2	RT	4	0.5	6.90E-02	8.60E-01
UP_SEQ_FEATURE	domain:CUB 1	RT	4	0.5	6.90E-02	8.60E-01
GOTERM_MF_DIRECT	core promoter binding	RT	5	0.6	8.50E-02	8.60E-01
GOTERM_MF_DIRECT	chromatin binding	RT	16	1.8	8.70E-02	8.60E-01
GOTERM_MF_DIRECT	SH3 domain binding	RT	7	0.8	9.00E-02	8.60E-01
UP_SEQ_FEATURE	domain:EGF-like 4	RT	5	0.6	7.10E-02	8.70E-01
UP_SEQ_FEATURE	repeat:WD 8	RT	5	0.6	7.50E-02	8.80E-01
UP_SEQ_FEATURE	repeat:LRR 14	RT	5	0.6	7.50E-02	8.80E-01
UP_SEQ_FEATURE	region of interest:Interaction with SYNM	RT	2	0.2	7.70E-02	8.80E-01
UP_SEQ_FEATURE	sequence variant	RT	347	39.6	7.90E-02	8.80E-01
GOTERM_BP_DIRECT	intrinsic apoptotic signaling pathway by p53 class mediator	RT	4	0.5	3.60E-02	8.90E-01
GOTERM_BP_DIRECT	regulation of insulin secretion	RT	6	0.7	3.50E-02	9.00E-01
GOTERM_BP_DIRECT	positive regulation of tumor necrosis factor production	RT	5	0.6	3.80E-02	9.00E-01
GOTERM_BP_DIRECT	organ morphogenesis	RT	7	0.8	3.90E-02	9.00E-01
GOTERM_BP_DIRECT	positive regulation of DNA damage response, signal transduction by p53 class mediator	RT	3	0.3	4.10E-02	9.00E-01
GOTERM_BP_DIRECT	regulation of mRNA splicing, via spliceosome	RT	3	0.3	4.10E-02	9.00E-01
GOTERM_BP_DIRECT	positive regulation of synaptic transmission, GABAergic	RT	3	0.3	4.10E-02	9.00E-01
GOTERM_BP_DIRECT	activation of transmembrane receptor protein tyrosine kinase activity	RT	3	0.3	4.10E-02	9.00E-01
GOTERM_BP_DIRECT	gonad development	RT	3	0.3	4.10E-02	9.00E-01
GOTERM_BP_DIRECT	neuron projection morphogenesis	RT	5	0.6	4.10E-02	9.00E-01
GOTERM_BP_DIRECT	positive regulation of transcription, DNA-templated	RT	22	2.5	4.20E-02	9.00E-01
UP_SEQ_FEATURE	domain:EGF-like 2	RT	6	0.7	8.80E-02	9.00E-01
UP_SEQ_FEATURE	domain:Ig-like C2-type 1	RT	10	1.1	8.80E-02	9.00E-01
UP_SEQ_FEATURE	domain:Kazal-like	RT	4	0.5	8.90E-02	9.00E-01
GOTERM_BP_DIRECT	calcium ion transmembrane transport	RT	8	0.9	4.40E-02	9.10E-01
GOTERM_BP_DIRECT	negative regulation of cell migration	RT	7	0.8	4.50E-02	9.10E-01
GOTERM_BP_DIRECT	protein processing	RT	6	0.7	4.60E-02	9.10E-01
GOTERM_BP_DIRECT	cardiac right ventricle morphogenesis	RT	3	0.3	4.70E-02	9.10E-01
GOTERM_BP_DIRECT	negative regulation of cAMP biosynthetic process	RT	3	0.3	4.70E-02	9.10E-01
GOTERM_BP_DIRECT	cell communication by electrical coupling involved in cardiac conduction	RT	3	0.3	4.70E-02	9.10E-01
GOTERM_BP_DIRECT	maternal behavior	RT	3	0.3	4.70E-02	9.10E-01
GOTERM_BP_DIRECT	positive regulation of nitric-oxide synthase biosynthetic process	RT	3	0.3	4.70E-02	9.10E-01
GOTERM_BP_DIRECT	positive regulation of urine volume	RT	3	0.3	4.70E-02	9.10E-01
UP_SEQ_FEATURE	domain:Ig-like C2-type 2	RT	10	1.1	9.20E-02	9.10E-01
GOTERM_BP_DIRECT	positive regulation of ERK1 and ERK2 cascade	RT	10	1.1	5.00E-02	9.20E-01
GOTERM_BP_DIRECT	embryonic cranial skeleton morphogenesis	RT	4	0.5	5.10E-02	9.20E-01
GOTERM_BP_DIRECT	sensory perception of pain	RT	5	0.6	5.20E-02	9.20E-01
GOTERM_BP_DIRECT	cellular response to cAMP	RT	5	0.6	5.20E-02	9.20E-01
GOTERM_BP_DIRECT	cardiac muscle cell action potential	RT	2	0.2	5.40E-02	9.20E-01
GOTERM_BP_DIRECT	fasciculation of motor neuron axon	RT	2	0.2	5.40E-02	9.20E-01
GOTERM_BP_DIRECT	positive regulation of interleukin-2 production	RT	3	0.3	5.40E-02	9.20E-01
GOTERM_BP_DIRECT	renal system development	RT	3	0.3	5.40E-02	9.20E-01
GOTERM_BP_DIRECT	regulation of protein kinase A signaling	RT	3	0.3	5.40E-02	9.20E-01
GOTERM_BP_DIRECT	positive regulation of wound healing	RT	3	0.3	5.40E-02	9.20E-01
GOTERM_BP_DIRECT	negative regulation of intrinsic apoptotic signaling pathway in response to DNA damage	RT	3	0.3	5.40E-02	9.20E-01
GOTERM_BP_DIRECT	behavioral response to cocaine	RT	3	0.3	5.40E-02	9.20E-01
GOTERM_BP_DIRECT	response to cocaine	RT	4	0.5	5.50E-02	9.20E-01
UP_SEQ_FEATURE	domain:PLAC	RT	3	0.3	9.70E-02	9.20E-01
GOTERM_BP_DIRECT	positive regulation of neuron differentiation	RT	6	0.7	6.10E-02	9.30E-01
GOTERM_BP_DIRECT	positive regulation of oligodendrocyte differentiation	RT	3	0.3	6.10E-02	9.30E-01
GOTERM_BP_DIRECT	glutamate receptor signaling pathway	RT	3	0.3	6.10E-02	9.30E-01
GOTERM_BP_DIRECT	odontogenesis of dentin-containing tooth	RT	5	0.6	6.20E-02	9.30E-01
GOTERM_BP_DIRECT	neuron migration	RT	7	0.8	6.60E-02	9.40E-01
GOTERM_BP_DIRECT	positive chemotaxis	RT	4	0.5	6.90E-02	9.40E-01
GOTERM_BP_DIRECT	regulation of JNK cascade	RT	3	0.3	6.90E-02	9.40E-01
GOTERM_BP_DIRECT	response to muscle stretch	RT	3	0.3	6.90E-02	9.40E-01
GOTERM_BP_DIRECT	circadian regulation of gene expression	RT	5	0.6	6.90E-02	9.40E-01
GOTERM_BP_DIRECT	positive regulation of MAPK cascade	RT	6	0.7	6.90E-02	9.40E-01
GOTERM_BP_DIRECT	response to drug	RT	14	1.6	7.20E-02	9.40E-01
GOTERM_BP_DIRECT	potassium ion transport	RT	6	0.7	7.20E-02	9.40E-01
GOTERM_BP_DIRECT	positive regulation of cytosolic calcium ion concentration	RT	8	0.9	7.30E-02	9.40E-01
GOTERM_BP_DIRECT	learning or memory	RT	4	0.5	7.30E-02	9.40E-01
GOTERM_BP_DIRECT	estrous cycle	RT	3	0.3	7.70E-02	9.40E-01
GOTERM_BP_DIRECT	microvillus assembly	RT	3	0.3	7.70E-02	9.40E-01
GOTERM_BP_DIRECT	heparan sulfate proteoglycan biosynthetic process	RT	3	0.3	7.70E-02	9.40E-01
GOTERM_BP_DIRECT	positive regulation of heart rate	RT	3	0.3	7.70E-02	9.40E-01
GOTERM_BP_DIRECT	adenylate cyclase-modulating G-protein coupled receptor signaling pathway	RT	4	0.5	7.80E-02	9.40E-01
GOTERM_BP_DIRECT	mesenchymal cell proliferation involved in ureteric bud development	RT	2	0.2	7.90E-02	9.40E-01
GOTERM_BP_DIRECT	fasciculation of sensory neuron axon	RT	2	0.2	7.90E-02	9.40E-01
GOTERM_BP_DIRECT	telencephalon cell migration	RT	2	0.2	7.90E-02	9.40E-01
GOTERM_BP_DIRECT	synaptic vesicle clustering	RT	2	0.2	7.90E-02	9.40E-01
GOTERM_BP_DIRECT	BMP signaling pathway involved in heart induction	RT	2	0.2	7.90E-02	9.40E-01
GOTERM_BP_DIRECT	mammary placode formation	RT	2	0.2	7.90E-02	9.40E-01
GOTERM_BP_DIRECT	mesodermal cell fate determination	RT	2	0.2	7.90E-02	9.40E-01
GOTERM_BP_DIRECT	specification of organ position	RT	2	0.2	7.90E-02	9.40E-01
GOTERM_BP_DIRECT	aging	RT	9	1	8.10E-02	9.40E-01
GOTERM_BP_DIRECT	synapse assembly	RT	5	0.6	8.40E-02	9.40E-01
GOTERM_BP_DIRECT	pharyngeal system development	RT	3	0.3	8.50E-02	9.40E-01
GOTERM_BP_DIRECT	innervation	RT	3	0.3	8.50E-02	9.40E-01
GOTERM_BP_DIRECT	ephrin receptor signaling pathway	RT	6	0.7	8.50E-02	9.40E-01
GOTERM_BP_DIRECT	intracellular receptor signaling pathway	RT	4	0.5	8.30E-02	9.50E-01
GOTERM_BP_DIRECT	somitogenesis	RT	4	0.5	8.90E-02	9.50E-01
GOTERM_BP_DIRECT	nervous system development	RT	13	1.5	9.30E-02	9.50E-01
GOTERM_BP_DIRECT	muscle cell cellular homeostasis	RT	3	0.3	9.30E-02	9.50E-01
GOTERM_BP_DIRECT	positive regulation of blood vessel endothelial cell migration	RT	3	0.3	9.30E-02	9.50E-01
BIOCARTA	Inactivation of Gsk3 by AKT causes accumulation of b-catenin in Alveolar Macrophages	RT	4	0.5	4.30E-02	9.90E-01
BIOCARTA	ALK in cardiac myocytes	RT	4	0.5	9.30E-02	1.00E+00
