# Supplementary material for: Whole genome mapping and identification of single nucleotide polymorphisms of four Bangladeshi individuals and their functional significance
Source: BMC Res Notes. 2021 Mar 20;14:105. doi: 10.1186/s13104-021-05514-x (PMC7981821; doi:10.1186/s13104-021-05514-x)
Supplement: Supplementary file 6 — Additional file 6: Table S3 A: List of genes which contained exonic variants for all our samples. Table S3 B. Functions Effected by Unique Variants.csv: Functions effected by genes which contained unique/previously undiscovered exonic variants in our samples. [file 13104_2021_5514_MOESM6_ESM.zip]

Archive with 2 entries (2 files):
- Supplementary Table 3A-Genes with Variants.csv
- Supplementary Table 3B-Functions Effected by Unique Variants.csv
