# Supplementary material for: Whole genome mapping and identification of single nucleotide polymorphisms of four Bangladeshi individuals and their functional significance
Source: BMC Res Notes. 2021 Mar 20;14:105. doi: 10.1186/s13104-021-05514-x (PMC7981821; doi:10.1186/s13104-021-05514-x)
Supplement: Supplementary file 6 — Additional file 6: Table S3 A: List of genes which contained exonic variants for all our samples. Table S3 B. Functions Effected by Unique Variants.csv: Functions effected by genes which contained unique/previously undiscovered exonic variants in our samples. [file 13104_2021_5514_MOESM6_ESM.zip › Supplementary Table 3A-Genes with Variants.csv]

Gene	No of Known Variants	No of Variants in Our Samples
AARS	0	1
ACPP	0	4
ADSSL1	0	3
AES	0	1
AKAP2	0	4
ALPPL2	0	2
ALS2CR12	0	1
ANKRD20A2	0	5
ANKRD20A3	0	1
ANKRD20A4	0	4
ARSE	0	2
ATP5O	0	1
ATP5S	0	1
ATP5SL	0	2
C10orf107	0	1
C10orf113	0	3
C10orf128	0	1
C10orf35	0	2
C11orf63	0	1
C11orf84	0	1
C12orf10	0	4
C12orf80	0	1
C14orf105	0	3
C14orf2	0	1
C14orf79	0	1
C15orf53	0	1
C15orf59	0	1
C16orf52	0	1
C16orf62	0	1
C17orf47	0	2
C17orf53	0	1
C17orf62	0	1
C17orf74	0	1
C17orf82	0	1
C18orf8	0	2
C19orf24	0	1
C19orf35	0	2
C19orf68	0	1
C1orf106	0	4
C21orf2	0	1
C2orf54	0	7
C2orf70	0	2
C2orf71	0	7
C2orf82	0	2
C3orf30	0	4
C3orf67	0	2
C4orf22	0	2
C4orf32	0	1
C5orf42	0	1
C6orf10	0	7
C6orf183	0	1
C6orf229	0	2
C7orf72	0	1
C8orf4	0	1
C9orf172	0	1
C9orf66	0	4
C9orf84	0	5
CARS	0	1
CCDC129	0	6
CCDC155	0	2
CCDC94	0	2
CECR6	0	4
COL4A3BP	0	1
CRIPAK	0	2
CTGF	0	3
CXorf36	0	1
CYR61	0	1
DGCR14	0	1
DOPEY2	0	2
DPCR1	0	4
ELMSAN1	0	3
EPRS	0	4
FAM129A	0	1
FAM129C	0	2
FAM159B	0	1
FAM173A	0	1
FAM173B	0	1
FAM196A	0	2
FAM196B	0	1
FAM198A	0	3
FAM198B	0	1
FAM208A	0	4
FAM208B	0	5
FAM212B	0	1
FAM231B	0	2
FAM26D	0	1
FAM26F	0	1
FAM35A	0	2
FAM45A	0	1
FAM46A	0	1
FAM46B	0	1
FAM57B	0	1
FAM69B	0	1
FAM69C	0	1
FAM96A	0	1
FYB	0	1
GAGE2B	0	1
GAGE4	0	1
GAGE8	0	2
GARS	0	2
GATS	0	1
GDF5OS	0	1
GIF	0	2
GUCY1A3	0	1
GUCY1B3	0	1
GVQW2	0	2
H1FNT	0	1
H1FOO	0	1
H2BFM	0	1
H2BFWT	0	1
HARS	0	1
HEXDC	0	2
HIST1H1A	0	1
HIST1H1B	0	1
HIST1H1C	0	2
HIST1H1T	0	2
HIST1H2AA	0	1
HIST1H2AB	0	2
HIST1H2BA	0	3
HIST1H2BE	0	1
HIST1H2BF	0	1
HIST1H3C	0	1
HIST1H3I	0	1
HIST1H4C	0	1
HIST1H4H	0	2
HIST3H3	0	1
HKR1	0	3
HRASLS2	0	1
HRASLS5	0	2
IARS	0	1
KIAA0141	0	1
KIAA0368	0	3
KIAA0391	0	1
KIAA1024	0	2
KIAA1107	0	3
KIAA1161	0	2
KIAA1211	0	9
KIAA1257	0	2
KIAA1456	0	8
KIAA1468	0	1
KIAA1551	0	6
KIAA1644	0	1
KIR3DS1	0	7
LINC00371	0	2
LINC01125	0	1
LINC01835	0	1
LOC100130451	0	1
LOC100130705	0	1
LOC100506127	0	2
LOC100996693	0	2
LOC101927844	0	1
LOC102724428	0	1
LOC107984640	0	2
LOC388692	0	1
LOC401052	0	1
LOC644145	0	1
LOC729159	0	2
LOR	0	3
MAATS1	0	2
Mar-01	0	0
Mar-10	0	0
Mar-02	0	0
Mar-04	0	0
Mar-07	0	0
Mar-09	0	0
MB21D1	0	3
METTL12	0	1
MKL1	0	2
MUM1	0	3
MUT	0	3
NARFL	0	2
NAT6	0	1
NOV	0	1
OR9G9	0	6
PAPD7	0	1
POP3	0	2
PPP4R3CP	0	1
PQLC2L	0	1
PRR31	0	1
RARS	0	2
RFWD2	0	1
RTFDC1	0	1
S100A7L2	0	1
SDCCAG3	0	1
Sep-01	0	0
Sep-12	0	0
Sep-04	0	0
Sep-08	0	0
Sep-09	0	0
SLC22A20	0	3
SLC35E2	0	2
SPERT	0	2
SSPO	0	37
ST5	0	1
T	0	3
TARSL2	0	2
TAS2R45	0	2
TCEB3C	0	2
TLDC1	0	6
TMEM133	0	2
TMEM136	0	1
TMEM173	0	4
TMEM2	0	8
TMEM246	0	1
TMEM261	0	1
TMEM8A	0	5
TUSC5	0	3
UNKNOWN	0	378
VARS	0	3
WARS	0	1
WISP1	0	1
WISP2	0	1
YAE1D1	0	2
YARS	0	1
ZCCHC11	0	1
ZNF645	0	2
ZNF788	0	1
GTF2H2C_2	1	3
LOC100288966	26	1
KIR2DS2	33	4
FAM231C	48	1
TBC1D3C	178	2
TBC1D3D	186	2
TBC1D3L	220	1
USP17L30	281	1
HNRNPCL4	288	2
USP17L22	306	1
USP17L13	449	1
USP17L19	467	1
CCL4L1	489	1
OR2T5	556	1
PNMA6A	566	2
CT45A3	575	1
OR13H1	595	2
KRTAP9-7	596	1
CT45A8	615	1
KRTAP6-1	631	1
OR2A42	645	7
CLDN34	647	2
PPIAL4E	656	3
KRTAP22-1	679	1
DEFB105B	685	1
TGIF2LX	689	1
KRTAP19-6	690	2
MBD3L5	691	2
RAB40AL	692	8
KRTAP25-1	695	1
PYDC2	700	1
OR2T29	705	1
PPIAL4A	721	1
USP17L17	721	2
OR4F5	724	2
RIMBP3C	726	6
KRTAP19-4	736	1
USP17L11	744	3
USP17L15	754	1
OR4Q3	755	1
KRTAP6-3	759	1
LCE4A	760	1
KRTAP12-3	764	1
RTL8A	766	1
PTTG2	770	1
SPANXB1	770	1
KRTAP9-6	773	22
KRTAP7-1	788	4
P2RY4	789	3
RNASE8	797	1
CCDC182	799	2
KRTAP12-4	804	1
CDR1	813	1
CTAGE15	813	8
LCE1D	815	3
ATXN3L	817	1
OR8B12	817	1
SPATA31A5	817	1
CLDN24	820	1
OR52N5	821	2
OR4P4	829	1
OR4S2	830	1
OR4E1	837	4
CAPNS2	843	1
OR14J1	843	1
KRTAP12-2	845	7
OR4D1	849	1
TAS2R41	851	2
USP17L3	852	1
AHSP	854	1
KRTAP2-2	856	2
MAGEB18	859	2
BEX2	863	1
SFTA2	868	1
OR2J2	870	6
KRTAP4-1	872	3
OR2M4	874	1
HSPB3	879	2
KRTAP11-1	882	1
KRTAP27-1	884	1
TAS2R38	886	1
KRTAP12-1	888	2
OR13G1	889	2
TAS2R10	890	1
GSTT2	892	1
MBD3L1	892	2
OR5B12	893	1
OR7E24	893	2
OR1N1	894	2
OR6C76	896	1
SOWAHD	897	4
LCE1F	900	1
OR10V1	900	4
OR2G3	900	2
NACA2	903	3
SUMO4	904	1
KRTAP5-6	906	2
EBLN1	908	4
TMEM262	909	1
MRGPRD	915	2
TAS2R42	915	4
CTAGE4	917	3
TAS2R5	917	2
IFNA1	920	1
LCE3D	921	1
OR11H6	922	6
OR1L4	923	2
SPANXC	923	8
TAS2R50	923	4
OR10C1	924	1
OR6F1	924	4
OR1D5	927	2
RNASE3	927	1
REP15	930	1
OR14C36	934	1
OR52L1	935	6
LGALS7	936	1
TAS2R60	936	1
KRTAP29-1	939	1
OR6Q1	939	3
OR6C65	941	1
OR1C1	942	3
TBC1D3G	942	7
TCP11X2	942	1
OR14A16	943	3
GPR42	944	3
OR1Q1	944	2
PRR32	944	3
OR2J1	945	5
OR12D2	946	1
OR5B17	947	2
OR13C8	948	1
VPREB1	948	1
OR1A2	951	4
OR2D2	951	1
OR4D6	951	1
TAS2R3	951	1
OR10AC1	953	2
OR2M7	954	4
OR2T6	955	1
WFDC10A	955	1
C20orf141	956	1
OR4C12	956	1
OR51A4	956	4
OR6M1	956	1
OR51L1	958	1
MSGN1	960	3
OR1L6	960	6
FOXR2	961	1
KRTAP13-2	961	1
OR2AG2	962	3
OR56A3	962	1
OR2AK2	963	2
CCDC54	964	1
OR9Q2	964	1
KRTAP4-2	966	1
OR13C9	966	5
OR13J1	968	1
MTRNR2L9	970	1
OR2J3	970	2
OR8B4	971	3
CALML5	974	3
OR8D4	974	6
OR1J1	975	1
OR51B4	975	2
OR52W1	977	1
OR8A1	977	3
KRTAP10-8	978	1
OR13D1	979	3
OR2AG1	979	1
IFNB1	980	1
ZNF593	980	1
OR8K1	981	3
OR10A2	982	5
OR2T35	982	8
OR8J1	984	2
OR2A4	985	1
OR5K4	985	1
IER3	992	1
OR13F1	994	5
OR51A2	997	7
OR52A5	997	1
OR6C6	997	1
OR10G3	998	3
OR4E2	998	4
OR10G8	999	1
TAS2R16	1000	1
OR51S1	1001	2
OR7A10	1001	2
OR10J5	1002	1
OR10Q1	1002	1
OR10Z1	1002	2
OR4Q2	1002	3
OR52H1	1003	6
UBTFL1	1003	3
OR10P1	1004	2
OR5D18	1004	3
OR2L8	1005	10
OR2D3	1006	3
OR2M3	1006	1
TAS2R14	1006	1
OR10G4	1007	5
OR10X1	1008	4
OR52A1	1009	1
OR10K2	1011	2
SDHAF1	1012	1
SEBOX	1012	1
C10orf62	1013	2
CDRT15	1014	3
OR1K1	1014	1
OR9K2	1015	5
SLC25A52	1015	1
OR11L1	1016	6
APCS	1017	1
MTRNR2L7	1017	1
OR2T33	1017	5
OR52E4	1017	4
OR5K3	1017	1
OR5P3	1017	6
OR10R2	1020	3
OR5AR1	1020	1
OR52I1	1022	2
KRTAP5-2	1024	1
OR10J3	1025	2
OR4K15	1025	1
OR5D14	1025	2
ASCL5	1028	1
CTAGE6	1028	3
OR6Y1	1029	2
FERD3L	1030	1
KRTAP4-3	1030	1
OR51A7	1030	1
OR5W2	1030	1
OOEP	1031	2
OR10G7	1031	7
OR10H3	1033	3
OR11G2	1033	4
OR2Y1	1033	1
OR4K14	1034	3
OR52J3	1034	5
OR6P1	1034	2
OR4K17	1035	2
OR51I1	1035	2
OR6K3	1035	3
OR5A1	1036	2
OR5M11	1036	1
OR1A1	1037	2
OR52I2	1038	2
EID2	1042	1
OR5M1	1042	1
CTAG2	1044	3
IFITM1	1044	1
OR52N1	1045	6
OR56B4	1045	1
PRAMEF8	1045	4
HEPN1	1046	1
SLC25A2	1046	3
OR2T11	1047	2
NAP1L3	1048	1
OR6C1	1048	4
OR7G2	1048	2
KRTAP4-5	1049	2
OR12D3	1049	2
OR8H3	1050	1
OR2V1	1053	1
OR5M10	1053	1
OR7D4	1053	1
OR52B2	1054	1
LCE2D	1056	1
OR7G1	1056	3
PAGE2	1057	1
OR10H5	1059	3
FKBPL	1060	1
KRTAP9-2	1060	4
OR6S1	1060	3
LOC100129307	1061	7
OR52R1	1061	3
OR6A2	1062	2
OR2B11	1063	4
OR10A4	1064	1
PRPS1L1	1064	1
OR5AN1	1065	1
OR8G5	1065	5
RXFP4	1068	1
KRTAP5-8	1069	3
OR10G9	1071	5
C19orf33	1073	1
KRTAP9-9	1073	1
NKAPL	1073	1
PHLDA2	1073	2
DCAF12L2	1075	3
OR2T34	1075	1
OR51F1	1076	12
OR5T1	1076	2
OR9G4	1076	1
TRIM64	1076	3
SPZ1	1077	1
ANP32C	1080	2
DNAJB3	1080	1
OR6C70	1080	2
OR52E2	1081	4
OR5H1	1081	2
OR8K3	1082	1
OR52E6	1086	10
RNASE6	1086	1
VN1R2	1086	3
OR2W3	1087	3
TMEM81	1089	4
OR5D13	1090	1
OR51D1	1091	1
OR51H1	1091	1
OR52B4	1092	1
OR5L2	1092	1
KRTAP5-3	1094	6
OR7A17	1094	2
OR6B2	1095	2
OR8H1	1095	1
RNASE7	1095	2
KRTAP4-7	1096	5
ISG15	1097	2
OR5AS1	1097	1
KRTAP9-3	1098	1
OR10G2	1098	9
CCL2	1099	1
OR10W1	1099	2
SPRR2E	1099	1
KRTAP10-12	1100	2
OR1M1	1100	1
OR2V2	1100	2
OR8H2	1100	3
TAS2R13	1100	1
OR2T4	1101	1
OR5R1	1101	2
OR2G2	1102	3
SPRR2D	1102	1
KRTAP10-3	1104	4
FFAR1	1105	1
OR5AK2	1105	6
OR51G2	1106	1
PRM3	1106	1
OR5T2	1107	2
KRTAP9-1	1111	2
LKAAEAR1	1111	2
OR6C4	1112	1
OR51V1	1115	3
OR52D1	1115	4
OR3A3	1116	3
MRGPRX4	1117	6
OR10H2	1118	3
OR5AC2	1119	1
OR52B6	1121	8
DUSP23	1124	1
MT1A	1128	2
OR7C2	1130	1
SLC10A5	1130	1
OR5AU1	1131	3
TAS2R8	1132	3
TSSK2	1133	4
FOXD4L6	1134	2
SAPCD1	1134	1
HRCT1	1136	2
MT1M	1136	1
OR2Z1	1137	1
CCL4L2	1138	1
OR1S2	1138	2
BHLHA15	1139	1
MRPL53	1141	1
IMP3	1142	1
OR4C6	1143	1
C19orf73	1144	1
VMO1	1145	2
OR1S1	1147	8
RETNLB	1147	1
MC4R	1148	1
CRCT1	1149	1
KLRC4	1151	3
KRTAP9-8	1151	4
OR1N2	1155	7
OR13C2	1156	7
OR6C68	1157	1
OR2AP1	1159	1
OR1E2	1161	2
OR2T1	1161	1
OR5F1	1161	2
OR52K1	1163	1
IFNA7	1165	1
LOC101928120	1165	1
MAGEC2	1165	1
OR4L1	1165	9
TMEM158	1167	3
TREX2	1167	1
OR4B1	1168	3
SPRR1A	1170	2
DEFB127	1171	2
MAGEE2	1173	1
KRTAP5-7	1174	2
OR51M1	1174	6
SERPINA2	1175	1
OR4X1	1176	5
CSNK2A3	1178	9
CCL8	1180	1
GPR148	1181	1
MBD3L2	1181	1
MCCD1	1181	2
MTRNR2L5	1181	1
EID2B	1182	1
KRTAP9-4	1186	2
TMEM183B	1186	1
ACTL7A	1187	2
VN1R1	1187	2
HUS1B	1188	4
KHDC3L	1189	2
NPIPA2	1190	1
SPRR1B	1191	3
ACTL9	1192	1
CCIN	1193	1
KRTAP5-1	1193	3
KRTAP4-9	1199	2
TCTEX1D4	1201	2
CT47B1	1202	1
TCAP	1202	1
OR13C5	1206	15
OR4A47	1206	2
OR1I1	1208	10
C6orf15	1210	8
FOXD4L4	1210	2
TAAR5	1211	2
LRRC10	1213	1
OR56B1	1215	2
FRG2	1220	2
SPANXD	1220	4
IL31	1221	1
CKMT1B	1222	1
OR52Z1	1223	8
TAS2R19	1223	3
LCE1C	1225	1
CSF2	1226	1
LCE1E	1226	4
RNF225	1226	1
DCAF8L1	1227	1
EID3	1227	1
C20orf144	1228	2
CTAGE9	1228	2
KRTAP10-5	1229	4
OR51B6	1229	2
CYSRT1	1231	1
GPR174	1232	1
FAM218A	1234	1
DEFB129	1235	2
OR8U1	1236	42
FAM47A	1237	1
GPR62	1237	1
MRGPRX1	1239	3
TEX44	1241	1
RNASE13	1243	1
KRTAP10-10	1246	13
OR51I2	1247	4
DEFB128	1249	1
ACTL7B	1251	2
LY6G6C	1252	1
OR4C13	1254	2
RNF113B	1254	1
TRMT12	1254	1
KRTAP4-4	1255	1
TAS2R31	1255	1
IFITM2	1256	5
POU5F1B	1256	4
FAM47B	1257	1
NEUROG3	1259	1
CCDC184	1260	1
TAS2R43	1262	3
VPREB3	1262	1
BORCS6	1263	1
HBG1	1263	1
OR6T1	1263	3
OR10H1	1264	1
OR7G3	1266	5
SAT2	1267	1
C15orf56	1268	1
KRTAP5-10	1268	3
SPINT3	1270	1
ZNRF4	1270	6
CCDC166	1274	1
KRTAP4-11	1274	2
OR4N4	1274	3
KRTAP4-8	1278	10
LHB	1286	3
MAGEA12	1286	1
OR2C1	1288	2
TEDDM1	1289	2
KRTAP10-2	1290	1
OR10A6	1290	5
ARMCX5	1292	1
KRTAP10-1	1292	1
VCX2	1294	7
OR2T12	1298	8
UPK2	1299	1
KRTAP5-4	1303	5
LGALS7B	1303	1
TAS2R20	1304	9
TMEM229A	1304	1
IFNA4	1306	1
MAGEF1	1306	3
PBOV1	1306	2
IFNK	1308	1
CABS1	1309	2
TSSK6	1309	1
IFNL2	1311	2
PRR23A	1314	2
KRTAP10-11	1316	2
PRAMEF13	1316	8
SLC35G6	1316	4
ARMCX2	1318	1
UBQLNL	1318	6
OR6J1	1322	8
KCNA10	1323	2
MT1E	1325	1
IFNA17	1327	1
OR11H12	1327	2
KLF14	1330	4
MUSTN1	1331	2
NHLRC1	1333	1
HGC6.3	1334	21
KRTAP10-9	1334	8
FTCD-AS1	1336	1
PIGC	1336	2
C2CD4D	1339	1
ARMS2	1341	2
TCEAL6	1341	1
C17orf58	1343	2
LOC100506388	1343	1
C10orf120	1345	3
KCNF1	1345	2
HCAR3	1349	6
KRTAP5-5	1350	15
EDDM3B	1354	1
POM121L12	1355	4
CCRL2	1356	1
HOXA4	1357	2
PSORS1C2	1359	2
C1orf229	1362	1
CSNK1A1L	1362	2
PCSK1N	1363	1
ADRB2	1364	5
ZNHIT2	1364	1
CCT8L2	1366	2
OR2K2	1367	2
IL3	1368	2
OR2T3	1369	1
OR8S1	1370	5
GPR31	1371	1
LYPD2	1371	2
C1GALT1C1	1372	1
OXLD1	1372	1
GLTPD2	1375	4
CLDN5	1376	1
OR2G6	1376	1
FGFBP3	1377	1
TKTL2	1378	1
TBCC	1379	1
GJA4	1380	2
HSPA1A	1381	2
GUCA2A	1384	1
LOC101059915	1384	1
C4B	1386	1
HOXB1	1387	1
SLC39A2	1387	2
CAVIN3	1389	3
GPR82	1391	1
TIGD2	1391	1
TMEM225	1391	1
HDGFL1	1392	3
MLNR	1393	1
GSX2	1396	3
ZNF830	1396	1
ANGPTL8	1397	2
IFITM5	1397	1
LDHAL6B	1397	3
OR1E1	1397	1
CHCHD10	1399	2
ASPRV1	1400	1
DEFB126	1400	1
NAP1L5	1400	1
VCX3B	1404	2
SLC35G4	1405	36
FAM71C	1411	2
OR11H2	1411	2
C19orf84	1413	1
HOXB5	1414	1
HES6	1417	1
LRRC26	1417	1
OR4C5	1417	1
GSX1	1420	1
ERVV-1	1421	1
NPPA	1425	2
TSSK1B	1426	1
NDUFAF8	1427	1
CITED1	1429	1
C8orf48	1432	2
KRTAP10-6	1434	2
PPY	1434	1
FJX1	1436	1
MAGEB16	1450	6
CXCL5	1451	1
NEUROG2	1454	1
HNRNPCL2	1458	2
MYL7	1458	1
FOXD1	1459	1
HGH1	1459	1
C10orf95	1460	1
C1QA	1460	1
GSTM1	1460	1
PRR23C	1460	1
RNF26	1462	1
DPM2	1464	2
EBLN2	1465	7
ZBTB9	1466	1
ROM1	1467	2
C6orf47	1469	2
HSPA1B	1469	3
CAPS	1471	2
KDM4E	1476	2
P2RY13	1476	2
TMEM88	1476	1
OR4C16	1477	4
POP5	1477	1
USP17L10	1477	1
BOD1L2	1478	1
CEBPB	1478	1
HTR1D	1478	1
OR52M1	1478	2
CLPSL2	1480	1
UBD	1480	2
OR4S1	1481	1
UFSP1	1482	1
CNTF	1484	1
OR4A15	1484	1
PTF1A	1487	1
RAB6C	1487	1
MFSD6L	1488	2
SLC35G3	1488	2
TMEM191C	1488	2
SMIM29	1489	1
HCAR2	1493	1
KLF1	1493	1
PBDC1	1493	1
CTRL	1495	1
LEFTY1	1495	1
FAM180B	1497	1
RBMXL2	1497	1
CSF3	1500	1
SOX21	1500	1
C2CD4B	1502	1
USP51	1503	1
CGB3	1504	2
INSL5	1505	1
SPPL2C	1507	3
GPR151	1509	1
ADIRF	1512	1
LY6H	1513	2
OR4A16	1514	2
THAP11	1514	1
REG3G	1516	1
IL25	1517	1
CRYGD	1518	2
RPL29	1520	1
PATE1	1521	1
DEFA5	1523	2
POM121L2	1525	2
HOXD1	1526	1
OR2T27	1526	6
PRR4	1526	2
RPS4X	1527	1
DKK1	1528	1
RIOX1	1528	3
TREX1	1528	1
NT5C	1530	1
ZXDB	1532	2
UBQLN3	1539	1
ZNF80	1539	5
BTNL10	1540	1
GPX1	1540	1
HOXA1	1541	1
HSD17B1	1541	1
MYEOV	1542	5
OXER1	1542	3
PRAMEF27	1543	3
LCNL1	1547	1
INSM2	1548	1
IL9	1550	1
PRMT6	1553	1
GAST	1555	1
MESP2	1555	1
OR4C15	1555	3
DEFB132	1557	3
FGFBP2	1557	4
KRTAP10-4	1557	5
HOXD9	1558	1
SIGMAR1	1559	1
PRR23D1	1560	5
FGFBP1	1563	1
FFAR3	1567	4
OVCA2	1567	1
PSMB10	1569	1
CRIP3	1573	1
PRAMEF25	1574	1
RPS17	1576	1
C1QL2	1578	1
MAGEB2	1578	1
CCR8	1579	1
CDKN2D	1579	1
ID3	1580	1
CYP8B1	1581	1
OVOL3	1581	2
SUPT20HL1	1586	3
S100A7	1588	1
TUBB2B	1588	1
HLA-DMA	1589	1
SLC7A3	1589	2
PRAMEF19	1590	1
GJB5	1591	1
PRAMEF17	1593	8
FKBP2	1595	1
NR0B1	1595	1
VCX	1596	4
CST9	1597	1
FAM170B	1597	3
ZBTB33	1597	1
LY6G6F	1600	1
TIGD3	1600	2
MAGIX	1606	1
RLN3	1609	1
FNDC9	1610	1
OR4C3	1611	1
FRG2B	1613	7
CCDC96	1614	3
FOS	1615	1
INAFM1	1615	1
NMB	1615	1
XCL2	1619	3
ZXDA	1624	5
ABT1	1626	2
SIX6	1627	1
DCANP1	1630	4
HOXA7	1631	2
DND1	1632	1
MFSD5	1634	1
SPIN2A	1634	4
FOXD2	1635	2
HSPA2	1636	1
ISLR	1636	1
OR4C46	1636	7
TRH	1638	3
RGS9BP	1640	1
CRB3	1641	1
RASSF10	1646	1
TMEM191B	1646	1
ZDHHC12	1646	1
MTFP1	1649	1
OR2T8	1649	11
S100P	1649	1
OLIG2	1651	1
ATP6V0B	1653	1
FAM43A	1654	1
TNFRSF17	1654	1
FOXD4L3	1655	2
SOCS3	1655	1
C9orf62	1657	1
ZCCHC3	1657	2
KCNE4	1658	3
PRG2	1659	3
CBR1	1660	3
LINC01638	1667	1
C5orf60	1669	2
PRR18	1669	4
ARTN	1670	1
EGR4	1672	1
HOXC9	1674	1
PSMB8	1675	1
DLX2	1676	1
GZMB	1676	1
CCL15	1677	1
SERPINA7	1677	1
KRT16	1678	1
PROP1	1678	2
SPATA46	1678	4
TIMM10B	1680	1
PSME2	1684	2
TSPYL4	1686	1
MAGEA10	1687	2
TRPT1	1687	1
OR4A5	1689	2
PRAMEF33	1692	6
DRD1	1694	1
LIPT2	1696	3
GJD2	1697	2
MRPL11	1697	1
CGB5	1698	1
CD79B	1700	1
ADO	1701	3
RTP1	1702	2
OR6C74	1703	4
SHISA4	1704	1
SPRR3	1704	3
HMGB4	1706	2
HPS6	1706	1
SDR39U1	1706	4
DNAJC30	1712	1
APEX1	1713	1
DRD5	1716	1
FAM187B	1718	3
WBP1	1718	1
CD164L2	1720	1
CGB2	1723	1
FOXQ1	1724	2
SCRN2	1726	1
DNAJC28	1727	1
SLC18A3	1727	2
NKX2-3	1730	1
FFAR2	1733	1
OTOR	1734	1
PRR15	1736	1
SPRR4	1736	1
KCNA5	1737	1
NUDT11	1739	1
GPR88	1741	1
ARC	1742	1
RPLP1	1742	1
LOC100129083	1743	2
DDIT4L	1744	1
TMEM150A	1744	1
TMEM86B	1744	4
FSCB	1745	6
C17orf49	1746	1
CYC1	1747	1
CGB1	1749	2
EBP	1749	1
PPP1R3C	1750	1
ZBED6	1750	2
OR2C3	1751	4
ABHD11	1752	1
PRR22	1752	3
PRAC2	1753	2
DUSP1	1754	1
RPS16	1755	1
CSH1	1756	1
ESX1	1757	2
HLA-E	1757	1
NCR3	1757	2
C11orf68	1760	1
CSTF2T	1762	3
HSPA6	1763	5
C12orf77	1764	1
TMEM60	1765	1
TUSC1	1768	2
HLA-DOB	1771	3
TEX38	1771	3
SLC35G5	1772	1
CCNO	1775	1
KRT36	1775	2
AVPR2	1778	1
CCDC71	1778	2
TTC30B	1780	2
VAMP8	1780	1
CST9L	1781	1
TMEM30B	1781	1
C1orf53	1782	1
SPDYE17	1782	1
CRYGB	1783	2
TNFSF13	1785	1
NRN1L	1791	1
CCDC188	1793	1
TUBB2A	1793	1
FAM110D	1794	1
FOLR3	1795	1
GP1BA	1795	2
OR14I1	1795	5
RTP4	1795	5
C22orf15	1799	1
TXNDC2	1800	6
TREM2	1802	1
GPR33	1804	1
ADRB1	1805	2
FAM181B	1806	5
FOXE1	1806	3
SLC52A1	1808	2
RNASE9	1811	2
CHMP4A	1812	1
CMA1	1814	1
TUBA1B	1815	2
TPD52L3	1816	1
GJD3	1817	1
MFAP4	1819	1
SERTAD3	1819	2
TMEM88B	1819	2
WDR5B	1819	1
HAX1	1820	1
ZBTB3	1824	1
PAGE3	1825	1
MAFA	1826	2
AMIGO2	1827	1
NFE4	1829	3
PCDHB4	1830	1
SOWAHA	1830	2
GOLGA6L4	1832	2
FABP2	1834	2
NPIPA7	1834	2
SPATA31A7	1838	2
FGF21	1839	2
AGER	1840	1
MRPS34	1840	1
ADRA2A	1841	2
BCL2L10	1843	1
FGF16	1843	1
TNNI2	1844	1
PVRIG	1845	1
HES4	1846	1
PRAMEF7	1850	3
UPK3BL1	1850	2
SFT2D3	1851	2
APLNR	1854	1
RING1	1856	1
TUBA1A	1858	2
ANKRD49	1859	1
DBNDD2	1859	1
HASPIN	1859	4
GAGE12J	1860	4
PCDHB6	1860	3
ARL11	1864	1
CLDN7	1864	1
SRP14	1864	3
TP53RK	1865	1
LINGO4	1867	1
TSPYL6	1870	3
RNF223	1872	4
C9orf163	1873	1
CCDC70	1875	1
KBTBD7	1877	2
LOC441155	1878	2
PRB3	1878	1
CCDC8	1879	1
FOXD4L5	1879	5
MANF	1879	1
PCDHB3	1879	2
RASL11A	1879	1
RIBC1	1879	1
HOXB7	1880	1
TRIM73	1880	1
CENPBD1	1882	1
ANKRD33	1885	1
SAA1	1885	3
TPSB2	1885	31
CCL23	1886	1
GFRA4	1892	1
LOC643802	1892	1
NKX2-5	1892	1
GJB3	1897	1
TMEM253	1897	2
TOR2A	1898	2
C11orf91	1899	1
FAM205C	1901	1
MUCL1	1901	1
SLC39A7	1903	1
ARL16	1905	1
CISH	1905	2
ADORA3	1906	1
IFI30	1906	2
PPP1R3G	1906	2
ADRA2B	1907	2
DDX28	1908	2
NHLH1	1908	1
PCDHB2	1908	1
ZBTB22	1908	1
GOLGA8F	1911	5
RELL2	1912	3
LYZ	1913	1
MC1R	1914	1
ZBTB42	1915	3
HBB	1916	1
NKX3-2	1916	1
DDIT3	1917	1
NPIPA8	1917	1
PTGER1	1917	1
LGALS14	1918	2
PTX4	1918	2
DEFA4	1920	2
FNDC11	1920	2
KCNJ11	1922	3
KBTBD6	1924	1
STPG3	1924	1
GPR61	1926	1
MRPL9	1930	1
DEFB4B	1932	2
ZCCHC18	1933	1
ORM1	1934	1
ASPDH	1935	1
SERTAD1	1936	1
MDK	1940	1
IRGC	1942	3
SMPD2	1942	2
GPR50	1944	2
GNLY	1946	1
HEXIM1	1946	2
CABP2	1949	1
ZNF579	1949	4
SCG2	1950	1
TRMT10C	1951	1
TMEM239	1956	1
OR2H2	1957	4
TPSAB1	1957	17
KIF4B	1960	1
SF3B4	1960	1
KPRP	1961	5
MRPL52	1961	2
LGALS13	1962	1
MAGED2	1962	4
CTRB2	1963	1
CSHL1	1964	2
BRICD5	1965	2
PRELID1	1968	1
ZWINT	1968	2
PRH2	1970	1
PTGDR2	1970	2
RIPK3	1971	1
TMED4	1971	1
ZNF524	1973	2
JAGN1	1976	1
CST5	1977	1
IL13	1977	1
GNRH1	1978	1
GRINA	1979	1
HDHD3	1979	1
CCDC177	1982	5
CKB	1982	2
IVL	1984	7
RBMXL3	1985	4
STK16	1985	1
IER5	1986	3
CRNN	1987	1
DCAF4L1	1988	1
GPS2	1989	1
RGS16	1990	1
CTSW	1991	2
FOXI1	1992	1
POLR2L	1992	1
RIMBP3	1994	2
SLC16A13	1994	2
CSTL1	2000	1
MPV17L2	2000	2
GPR171	2001	1
TSPYL5	2001	1
OR5D16	2002	2
CYP26A1	2003	1
GGT6	2003	2
PCDHB15	2003	3
HAND2	2004	1
TEKT2	2004	1
KRT12	2006	1
SSTR4	2007	4
CSNK2B	2008	1
PRAMEF12	2008	1
SP5	2013	1
BTBD6	2014	2
LEFTY2	2014	1
SLC7A4	2014	1
GOLGA6L1	2016	7
KLF2	2018	1
POU3F2	2019	1
NFKBIA	2021	2
TBC1D3E	2022	2
POU4F2	2026	1
THEG5	2028	1
TMEM176A	2028	2
ASB12	2029	1
CD1C	2035	1
KBTBD13	2036	2
KLK1	2037	2
TMEM249	2041	2
TSHB	2041	1
PRB4	2043	8
PYCR2	2043	1
SMIM10L1	2045	1
TRIM43	2047	1
IRX3	2050	1
ITPRIPL1	2050	2
TAS2R4	2051	3
MTX1	2052	6
PRG3	2053	2
CTAGE1	2054	2
SSTR1	2054	1
KRT19	2055	3
TMEM155	2055	1
GP5	2056	2
IL36A	2056	1
IRX5	2057	1
INSL3	2058	2
ANKRD61	2059	2
CGB7	2061	4
GPX8	2061	1
PLSCR3	2062	1
ANKRD63	2064	1
HOXC11	2064	1
SRSF2	2064	2
PINLYP	2068	3
C1QL4	2071	1
AARD	2072	1
CYB5R1	2073	1
TSPYL1	2073	2
CFL1	2080	1
ZNF669	2082	1
GOLGA6L3	2083	8
TBC1D3H	2083	1
HLA-DMB	2087	1
AMELX	2088	1
TUBB8	2088	3
CYP21A2	2091	4
PCDHB8	2092	8
KRT38	2093	1
KLK4	2094	1
PROB1	2095	4
KRT33A	2097	1
NPBWR2	2097	1
PCDHB7	2100	6
SAC3D1	2103	4
UBE2C	2105	1
LOC388780	2106	1
SHISA3	2106	1
ANKRD65	2107	1
DBI	2107	3
GNG8	2107	1
QRFP	2107	1
SPAG8	2107	1
SCGB1C2	2110	2
CD3EAP	2112	3
TP53TG5	2112	2
PRSS21	2113	2
ASCL3	2116	3
SPRY2	2117	1
TUBB	2117	1
HYI	2122	1
LPAR2	2123	1
KLRC2	2124	2
CSAG1	2125	1
NUDT22	2128	2
NUDT18	2129	1
RTL1	2129	3
CPXCR1	2131	1
CALHM1	2132	3
ENDOG	2132	2
DNAJB9	2133	1
ZNF853	2134	3
CCDC107	2136	1
ODF3	2136	1
C7orf25	2138	1
TPBG	2138	1
HLA-DRA	2139	4
GNG13	2142	1
KRT14	2142	7
IL22	2143	1
COASY	2145	2
KRT10	2146	2
ACOT4	2148	2
PLA2G1B	2148	1
DNAJB8	2149	1
TOB1	2149	1
KRT13	2151	3
HLA-DOA	2152	1
TRIM64C	2152	2
PCDHB14	2154	1
GJB2	2155	1
GPX7	2157	1
WDR38	2157	3
C9orf40	2160	1
PRB1	2161	3
SMR3A	2161	2
IZUMO3	2164	1
PCDHB10	2164	7
GPR101	2165	1
DAXX	2168	2
PIGW	2168	1
PTGDS	2170	1
SIX3	2170	2
SOD3	2170	1
LRFN4	2171	1
SFTPA1	2172	4
IFI27	2173	1
TCF19	2173	2
SRPK3	2174	1
PRLHR	2175	3
RRAS	2176	1
IL2	2179	1
DEFB108B	2181	5
HHEX	2187	1
FDXACB1	2188	1
LY6K	2188	1
KRT81	2190	4
PRSS58	2190	1
CORO1A	2192	1
HYAL2	2192	2
LENG9	2194	4
DPAGT1	2201	1
DGCR6L	2202	1
MRPS7	2202	1
OPN1LW	2205	1
MRPL32	2207	1
PSMC5	2208	2
RANBP6	2209	1
CDKN2AIP	2210	2
GDPD2	2210	1
THAP7	2212	1
PGA3	2213	2
MAF1	2216	2
TTC30A	2217	2
DEFB104A	2219	1
INMT	2221	3
DUOXA2	2222	1
HIGD1B	2224	1
C9orf131	2226	1
PRDX5	2226	1
NEFM	2228	1
ACD	2230	1
HLA-G	2232	8
USE1	2232	1
SPDYE2B	2233	1
THEM5	2234	3
TMEM247	2236	1
LBX2	2237	3
SOWAHC	2237	1
SYNGR2	2237	1
OR2H1	2238	1
TMEM270	2238	3
TRIL	2238	2
VENTX	2238	2
CST1	2239	4
DHRS13	2239	1
NPIPB5	2240	2
NDUFA6	2241	1
GPIHBP1	2242	1
RTP5	2246	2
ARHGEF35	2247	2
PPM1J	2247	1
PRAP1	2248	1
GPR142	2250	2
RNF183	2253	2
ZNF865	2253	1
LYRM2	2255	1
TLR9	2257	1
LCN15	2261	3
C6orf120	2262	1
ZACN	2262	1
HAGHL	2264	4
BCDIN3D	2265	1
KRT27	2265	4
TMEM216	2265	2
SBSN	2266	4
IFIT2	2268	2
PRR34	2268	2
GGTLC1	2269	1
CALHM3	2270	1
C8G	2272	2
PRAMEF18	2272	2
TNFRSF6B	2274	5
LOC101928093	2275	1
PRB2	2277	1
GTF2H4	2279	3
UPK3B	2281	4
S100B	2283	1
SPATA31A1	2284	5
PDF	2289	1
MOGS	2292	2
EXOSC3	2293	1
GDF9	2294	2
MYCL	2295	2
HRAS	2299	1
ARSI	2300	1
KLHDC7A	2301	6
MT4	2302	2
IL24	2303	1
USP17L2	2303	2
DCTPP1	2306	1
PNRC1	2307	1
ERAL1	2308	1
CHKB	2310	1
SFTPA2	2310	3
RFPL4AL1	2311	8
FOXA1	2312	1
ZNF414	2312	1
SNAI1	2316	3
CCDC153	2319	1
SYNE4	2319	1
TPSD1	2321	13
GMPPB	2324	1
CD2BP2	2325	1
UBC	2326	5
ANGPTL7	2327	1
PCP2	2328	1
GGTLC2	2329	7
KCNA7	2329	2
FAM205A	2330	13
PENK	2330	1
GDF3	2331	1
CD37	2332	1
PTX3	2334	1
MRPL54	2335	2
CHPF	2336	3
S1PR5	2336	2
RNF222	2337	2
CTSF	2340	4
FUT5	2340	6
TUBG1	2344	1
SPRN	2345	2
ALDH1B1	2346	5
ORAI3	2347	1
LAMTOR5	2348	1
RPL9	2350	1
BIRC7	2351	2
SPANXN3	2354	1
SPRR2F	2354	1
AURKB	2357	3
MRPL12	2357	1
IFIT1B	2358	1
AZU1	2364	2
FOXA2	2364	2
KLHDC7B	2364	4
SPATA31A3	2366	3
CEP19	2368	1
PRR3	2369	1
TCF15	2374	3
GPANK1	2376	1
TMEM69	2377	1
HSPA1L	2379	3
RAET1G	2380	3
FOXC1	2381	2
ZNF501	2383	1
IZUMO1	2385	3
PDZD3	2386	1
FAM136A	2388	2
FBXL6	2388	1
NKX6-2	2390	1
POU5F1	2390	4
JMJD4	2392	3
PLA2G3	2393	4
ASIC3	2395	1
AQP3	2398	2
RFX5	2398	1
KCND1	2399	1
LOC100132813	2400	1
PCDH20	2401	1
USP17L7	2403	4
CNPY2	2404	1
LENG1	2405	1
CCNI2	2406	1
MSTO1	2406	1
CDKN1B	2407	2
KLK11	2407	1
ECM1	2408	1
SPHK1	2409	2
ELF3	2410	2
KREMEN2	2410	1
SRM	2410	3
APOBR	2411	3
KRT35	2413	4
SMPD1	2413	1
ATRAID	2414	1
LOC100287896	2414	3
RPL21	2415	2
ALPP	2417	3
ART5	2417	4
C14orf177	2417	1
C1QTNF9B	2418	1
SBK3	2422	2
KNCN	2423	2
MAP10	2424	2
CFB	2425	6
FUT4	2425	1
SPANXN2	2426	2
GPR85	2429	2
DNASE2	2430	1
GAPDH	2430	2
PCDHB11	2430	3
PYCR1	2432	1
CCR2	2433	1
BCL6B	2434	2
MIF4GD	2435	1
DERL3	2437	1
HSPB7	2438	3
LRRC25	2438	1
CHML	2439	2
RNASE11	2439	1
TTC24	2442	2
KCNK15	2443	4
DMRTA2	2448	2
RPS2	2448	1
EXO5	2449	1
NDUFB1	2451	1
FAAP24	2453	1
TM7SF2	2455	3
APBB3	2457	2
KRT1	2457	3
TBC1D3F	2458	1
PLK2	2460	4
C17orf97	2461	12
IHH	2463	2
CLC	2467	2
LAT	2467	1
HCG22	2468	8
WFIKKN1	2468	1
REPIN1	2469	1
SPDYE16	2470	1
YBX2	2471	1
ANAPC15	2474	1
KISS1R	2474	2
PCDHB9	2476	6
PHLDA1	2476	1
HOXB13	2478	1
C11orf52	2479	1
C18orf21	2479	1
CD40LG	2479	1
MRPL28	2480	1
HLX	2482	1
MIEF2	2483	1
FICD	2484	1
PCDH8	2486	2
G6PC3	2490	1
GMPR2	2490	2
ZNF319	2491	1
LRRC4	2493	1
KRT9	2494	3
MSX1	2494	2
PRR14	2496	1
IL11	2499	1
CRYBA1	2509	1
GIMAP6	2509	1
SLITRK6	2511	1
TRNP1	2513	1
CCL22	2517	1
TAX1BP3	2521	1
SURF2	2525	1
PRRT2	2526	1
MFAP2	2529	1
IFRD2	2531	3
ISL2	2531	1
OBP2A	2531	9
FZD1	2532	1
TAAR2	2533	2
C3orf38	2535	1
GOLGA6L22	2535	1
NSUN5	2535	1
PDHB	2535	1
ZNF222	2537	1
CDSN	2539	13
DPH3	2539	1
NDUFB7	2540	1
NAIF1	2541	1
PRR29	2542	1
PRSS56	2542	2
DLK2	2544	2
NAPRT	2544	3
GNRH2	2546	2
TSTA3	2548	2
ZNF280A	2549	12
OGFOD2	2551	1
PIM3	2553	2
KRT28	2554	2
DDN	2555	1
ADAM21	2557	7
DUSP6	2557	2
AMH	2558	2
EXOC3L1	2559	1
PSAPL1	2560	2
FPR1	2562	4
AKAP5	2563	2
LAG3	2563	1
NME4	2564	4
ISYNA1	2565	2
C2CD4C	2570	1
PRSS53	2570	2
TNFRSF25	2573	3
CBX8	2576	1
GPR18	2576	1
ZNF256	2582	2
HRH3	2585	1
COPRS	2586	1
MNX1	2589	1
FCRLA	2590	1
ARHGEF39	2592	1
KLK3	2596	1
GPATCH4	2598	1
FCRLB	2599	2
TCEANC	2599	4
CPTP	2600	1
TNFSF9	2600	1
CCNA2	2601	1
HES7	2601	1
APOBEC3H	2603	6
KRT25	2606	2
HRC	2608	6
ALG2	2610	1
IFIT5	2610	1
PAQR6	2613	1
CYP17A1	2615	2
PPP1R3E	2617	1
SPP1	2617	1
LECT2	2618	1
GPD1	2620	1
IRAK1	2620	3
TIGD6	2620	2
FAM170A	2621	1
ABHD15	2622	1
TRAPPC5	2622	2
TUBA3E	2622	14
GPR162	2623	3
CREB3L4	2624	1
TAF10	2624	1
GOLGA8R	2625	2
MSX2	2626	1
CMTM2	2628	1
SCO2	2628	2
BHLHE40	2631	1
C2orf27B	2634	1
GDF15	2634	5
SMIM5	2634	1
RABGGTA	2636	2
C1orf195	2644	2
MUC21	2645	1
ATF5	2649	2
CHPF2	2651	1
SLC2A4	2653	1
SPATA32	2656	1
KRT6B	2657	1
PNP	2657	3
SLC26A10	2658	2
POC1B-GALNT4	2663	1
TSPYL2	2663	1
KLK9	2664	1
TRIM49B	2670	2
PHF1	2671	1
CRABP1	2672	1
TUBA3D	2672	1
ERVV-2	2674	4
MEX3B	2676	1
RCOR2	2677	2
G6PC2	2679	3
KAZALD1	2680	1
ZNF324B	2683	1
IL1F10	2685	3
MMP19	2687	1
CD27	2691	2
NDUFAF4	2691	2
FBXO2	2693	1
SULT1A2	2696	1
OR7A5	2699	1
TM9SF1	2699	1
TBC1D10C	2700	3
SNCG	2702	2
KLRC3	2706	10
VAMP5	2708	1
PCDHB16	2709	16
EN2	2710	2
EFEMP2	2711	2
FOXF2	2711	1
LCMT2	2712	1
TIGD5	2712	3
KERA	2716	1
LOC389602	2716	2
PRR36	2717	3
SPINK4	2721	1
RFPL4A	2722	4
FAM83C	2723	1
HMHB1	2723	1
ZNF792	2724	4
UQCRFS1	2725	2
HMGN4	2726	1
DUXB	2727	1
SLC2A4RG	2729	2
ZNF705E	2729	6
KRT6C	2731	3
ICAM3	2732	3
IL17F	2733	1
TUBG2	2735	3
CXXC1	2736	1
EOMES	2737	1
KIAA2013	2738	1
CLEC4E	2740	1
TAF1L	2741	2
MLN	2742	1
TPP1	2743	1
IRX1	2744	1
AMY2A	2746	2
PLA2G2D	2746	1
RBM15	2748	3
TMEM129	2748	1
LMOD2	2749	1
LYZL6	2752	2
EIF3G	2753	1
C2orf16	2757	4
PRND	2758	1
TMEM109	2759	1
LIPT1	2760	2
GZMA	2763	2
HSBP1L1	2763	1
TP53I3	2764	1
BTN1A1	2766	4
RPSA	2766	1
FOSB	2767	1
MRPS15	2767	1
NABP2	2767	1
MAGEC1	2770	21
SLITRK2	2773	2
TSSC4	2775	1
VN1R4	2776	1
ARR3	2780	1
KLK2	2780	1
COL4A2-AS2	2782	6
PLK3	2782	2
RXRB	2782	1
SIGLEC16	2782	12
RESP18	2786	3
CHI3L1	2787	1
KCNK16	2787	1
SLC25A39	2788	1
GPR65	2789	2
TMEM37	2789	1
CHRM4	2790	1
MOB3C	2794	4
RFPL3	2794	7
MMP3	2795	3
AREG	2801	1
LILRA4	2803	4
VPS28	2803	1
TDGF1	2804	3
MAT2A	2805	1
RFNG	2807	2
C17orf107	2810	1
ITPRIPL2	2813	1
FAM110C	2814	1
AQP2	2816	1
SMLR1	2818	1
IDI2	2822	1
DEFB125	2823	1
SLC25A47	2823	3
TM4SF1	2823	1
LOC389831	2824	2
HTR3C	2825	1
KLK14	2825	2
DMRTC2	2828	1
HTN3	2829	1
ACR	2835	1
CLDN15	2835	1
ING2	2838	1
MORN2	2838	1
TRIB1	2839	1
BDKRB1	2840	1
C20orf173	2840	2
CYP1A2	2842	1
GAL3ST3	2842	4
SAMD10	2842	1
KLHL40	2843	1
P2RX2	2848	1
AHSG	2851	3
ARSA	2851	2
CD320	2851	5
RAET1L	2853	2
SRA1	2855	4
CNGA2	2856	1
YOD1	2859	1
CD19	2860	1
PIH1D1	2862	4
HLA-DQA2	2863	2
CCDC17	2864	2
OR6B3	2865	3
PRAMEF5	2865	1
KCNA1	2866	1
SHISA2	2869	4
SFRP2	2871	1
ANKLE1	2872	13
PITX1	2872	1
KRT15	2873	2
GOLGA6L9	2874	7
HTR3D	2875	4
MYBPH	2875	1
ELMO3	2876	1
PCK1	2877	2
SLITRK4	2877	1
TNFRSF4	2877	1
TNMD	2878	1
ATXN7L3B	2879	1
GJA9	2879	1
GOLGA6A	2880	3
KRT83	2882	10
ODAM	2886	2
PDE6H	2890	1
ZNF772	2890	4
LCN12	2892	1
PRAMEF10	2892	7
TMEM198	2894	2
CCDC74B	2895	4
SIGLEC8	2895	1
C1QTNF12	2896	3
PRRT3	2897	5
PFN4	2898	2
EME1	2899	4
KRT2	2899	1
ULBP3	2899	1
GLRX2	2903	1
ZNF304	2903	3
PLAU	2904	2
IRF7	2906	1
CPXM1	2908	1
CCDC106	2909	1
PRICKLE4	2909	3
SLC16A8	2909	1
SLC25A45	2911	1
C9orf152	2912	1
MAMSTR	2916	1
CLEC3B	2917	1
FOSL1	2918	2
PIGP	2918	2
SLC39A4	2919	5
IRF3	2921	2
C2orf81	2922	1
B3GNT4	2923	1
GAS2L1	2925	1
MAPK11	2927	2
PYCR3	2928	2
DQX1	2931	1
ERVMER34-1	2931	2
CAV2	2933	1
IGLL1	2933	1
CLEC4M	2935	4
MST1	2935	2
TREML1	2941	3
SLC22A31	2942	4
VEGFB	2944	1
KLF10	2945	1
OXA1L	2947	2
TIGD1	2950	3
AQP12B	2951	3
CCDC86	2951	2
TYMSOS	2951	1
M6PR	2953	1
ANKZF1	2955	1
ISCU	2956	3
ZNF132	2957	2
PPT2	2958	1
TRIM15	2959	1
ACTG1	2960	2
CDX2	2962	1
DIRAS1	2963	1
SIRT7	2967	1
IRF2BPL	2968	2
PAX4	2968	1
KIAA0754	2969	3
TMEM126A	2971	1
FGA	2975	1
IGFBP3	2975	2
NIT1	2975	2
ULK3	2975	3
BCL2A1	2976	4
KCNK4	2978	2
REM1	2978	1
SIGLEC10	2978	1
ZNF404	2978	3
TPRKB	2981	1
OXGR1	2982	2
ULBP2	2983	2
SLC22A17	2984	1
IRF1	2986	1
KIAA1586	2986	3
DALRD3	2988	1
MRGPRE	2988	3
TMEM187	2988	4
IFI35	2991	2
MLST8	2996	1
IL21	2999	1
RBM15B	2999	2
OMD	3000	1
ANKRD53	3001	1
GOLGA6B	3005	2
SHARPIN	3008	1
ZP1	3009	2
ITLN1	3011	2
[truncated: 7,742 more rows]
