# Supplementary material for: Whole genome mapping and identification of single nucleotide polymorphisms of four Bangladeshi individuals and their functional significance
Source: BMC Res Notes. 2021 Mar 20;14:105. doi: 10.1186/s13104-021-05514-x (PMC7981821; doi:10.1186/s13104-021-05514-x)
Supplement: Supplementary file 6 — Additional file 6: Table S3 A: List of genes which contained exonic variants for all our samples. Table S3 B. Functions Effected by Unique Variants.csv: Functions effected by genes which contained unique/previously undiscovered exonic variants in our samples. [file 13104_2021_5514_MOESM6_ESM.zip › Supplementary Table 3B-Functions Effected by Unique Variants.csv]

Function	No of Genes	% of Genes	P-Value	Benjamini Score (corrected P value)
Aminoacyl-tRNA synthetase	11	5.4	1.70E-12	3.00E-10
Nucleosome core	12	5.9	8.00E-10	6.80E-08
Chromosome	20	9.8	9.40E-09	5.30E-07
Citrullination	11	5.4	2.80E-08	1.20E-06
Protein biosynthesis	11	5.4	1.90E-06	6.60E-05
Ligase	14	6.9	2.80E-05	8.10E-04
Charcot-Marie-Tooth disease	4	2	1.20E-02	3.10E-01
Methylation	17	8.3	2.90E-02	6.20E-01
Polymorphism	128	62.7	3.40E-02	6.50E-01
Neuropathy	4	2	5.40E-02	9.20E-01
cGMP biosynthesis	2	1	8.20E-02	1.00E+00
